# Supplementary material for: Median regression spline modeling of longitudinal FEV1 measurements in cystic fibrosis (CF) and chronic obstructive pulmonary disease (COPD) patients
Source: PLoS One. 2017 Dec 20;12(12):e0190061. doi: 10.1371/journal.pone.0190061 (PMC5738083; doi:10.1371/journal.pone.0190061)
Supplement: S2 Table — (XLS) [file pone.0190061.s003.xls]

PatientID	predMDCPclass	Gender	encounterage	height	weight	BMI	FEVpred	FVCpred
6	B	Male	41.94520548	175	56	18.28571429	43.07	76.29030052
6	B	Male	41.99726027	175.3	56.7	18.45097102	36.18	57.19533501
6	B	Male	42.0739726	175	56	18.28571429	36.83	59.2118794
6	B	Male	42.27123288	175	56	18.28571429	36.88	63.60868856
6	B	Male	42.29041096	175	55.6	18.15510204	37.88	67.76275658
6	B	Male	42.30958904	175	55	17.95918367	36.89	63.61934759
6	B	Male	42.33424658	175	55	17.95918367	37.89	67.7757422
6	B	Male	42.50136986	175	57	18.6122449	37.69	63.87058762
6	B	Male	42.57260274	175	56	18.28571429	34.21	57.75869097
6	B	Male	42.69315068	179	57.3	17.88333697	32.37	59.05808937
6	B	Male	42.75068493	175.3	57.8	18.80892637	34.62	60.53873061
6	B	Male	42.76986301	175	57	18.6122449	34.26	59.98676782
6	B	Male	42.7890411	175.4	56.4	18.33242538	34.59	65.59232524
6	B	Male	42.86575342	175.3	57	18.5485952	36.15	60.76679881
10	D	Male	30.88493151	191	106	29.05622105	67.57	92.66778751
10	D	Male	31.92054795	190.5	95.6	26.3431638	64.11	95.08650665
10	D	Male	32.16986301	190.5	94	25.88849622	68.17	93.11986987
10	D	Male	32.68767123	190.5	95.3	26.26049697	65	90.86972807
10	D	Male	32.95616438	190.5	97.5	26.8667204	65.42	97.16682818
10	D	Male	33.18630137	189.2	95	26.53880364	63.16	91.1255243
10	D	Male	33.55068493	191	93.9	25.739426	59.58	87.86546763
12	C	Female	41.8109589	178	63.6	20.07322308	78.65	89.62155786
12	C	Female	41.88767123	170.2	62.1	21.43741862	81.3	93.611077
12	C	Female	41.94520548	171	61.6	21.066311	88.13	94.41488059
12	C	Female	41.98356164	171	60.5	20.69012688	79.36	95.16060328
12	C	Female	42.00273973	169	58	20.30741221	81.61	95.5647073
12	C	Female	42.01917808	169	58	20.30741221	81.61	95.56998615
12	C	Female	42.04109589	171	61.3	20.96371533	87.27	98.60399949
12	C	Female	42.15616438	171	61.5	21.03211244	80.66	97.41755115
12	C	Female	42.19452055	170.2	60.6	20.91960657	90.33	102.1127592
12	C	Female	42.38630137	170.2	59.7	20.60891935	88.6	90.55061488
12	C	Female	42.65479452	170.2	61.2	21.12673139	91.2	105.243948
12	C	Female	42.92328767	171	59.4	20.31394275	88.96	97.91604388
12	C	Female	43.15342466	171	61.7	21.10050956	82.07	103.6433361
12	C	Female	43.22739726	170.2	62	21.40289781	92.76	105.45489
12	C	Female	43.28767123	171	56.5	19.3221846	83.05	100.2522668
12	C	Female	43.44109589	171	55.6	19.01439759	84.66	100.0609847
12	C	Female	43.55616438	170.2	56	19.33164964	81.84	98.12669609
12	C	Female	43.67123288	171	57.2	19.5615745	81.42	99.65147203
12	C	Female	43.78630137	171	56.2	19.21958893	63.71	84.4313463
12	C	Female	43.82465753	171	56.4	19.28798605	85.48	96.01404313
12	C	Female	43.90136986	171	56.6	19.35638316	74.48	94.31709691
12	C	Female	43.93424658	165.1	56.1	20.56643167	90.32	105.9338541
12	C	Female	43.95890411	171	57.6	19.69836873	91.99	104.6820077
12	C	Female	44.0739726	170.2	57.6	19.88398249	78.08	97.31796516
12	C	Female	44.13150685	171	58.1	19.86936151	87.18	101.2980448
12	C	Female	44.24657534	170.2	56.2	19.40069124	84.06	100.6186056
12	C	Female	44.38082192	171	56.7	19.39058172	75.63	93.4979131
12	C	Female	44.47671233	171	55.2	18.87760337	85.83	96.49306451
12	C	Female	44.64931507	170.2	54	18.63432942	65.93	87.55263693
12	C	Female	44.64931507	171	54.4	18.60401491	89.32	100.0134361
12	C	Female	44.68767123	171	54.1	18.50141924	81.94	96.81727529
15	B	Female	46.5369863	159	52	20.56880661	52.7	79.82920522
15	B	Female	46.61369863	159	52	20.56880661	56	67.0352123
15	B	Female	46.67671233	160	54	21.09375	54.58	67.87020851
15	B	Female	46.84383562	159	52	20.56880661	55.38	69.15427307
15	B	Female	47.07671233	160	54.3	21.2109375	53.31	70.88561548
15	B	Female	47.34520548	159	55.1	21.79502393	55.23	67.57436034
15	B	Female	49.10684932	160	53.1	20.73046875	49.8	80.66978145
18	D	Female	36.8109589	163	67	25.21735858	100.91	102.1078896
18	D	Female	37.26575342	164	67	24.9107674	107.33	118.3131124
18	D	Female	37.82191781	162.6	65.7	24.8498795	100.7	105.8649697
18	D	Female	37.95616438	162.6	66.7	25.22054741	108.63	116.3870095
18	D	Female	38.32054795	162.6	66.9	25.30375857	107.56	114.8917108
18	D	Female	38.41643836	162.6	68.5	25.90893068	105	106.8489531
18	D	Female	38.49315068	163	70.3	26.45940758	103.55	104.1777915
18	D	Female	38.62739726	162.6	72.6	27.45968419	100.2	99.91216186
18	D	Female	38.70410959	162.6	76	28.74567491	99.26	101.2813696
18	D	Female	38.8	162.6	79.2	29.95601912	98.01	99.96270357
18	D	Female	38.95342466	162.6	79.2	29.97114842	103.37	115.1037631
18	D	Female	39.22191781	162.6	64.3	24.32791856	105.19	116.5457434
18	D	Female	39.52876712	162.6	66.8	25.27349997	101.42	104.7740714
24	D	Female	40.17260274	165.1	84.3	30.92668907	74.95	96.14841167
24	D	Female	40.28767123	165.1	82.2	30.15627333	73.39	74.16860165
24	D	Female	40.47945205	164.5	82.2	30.37665949	81.17	102.2726753
24	D	Female	40.76712329	164.5	82	30.30275034	75.46	100.5170503
24	D	Female	41.09315068	165.1	82.7	30.35071159	73.76	92.75675062
24	D	Female	41.47671233	165.1	82.6	30.30301919	79.78	100.5070778
24	D	Female	41.7260274	164.5	83	30.67229608	78.87	104.5601131
24	D	Female	42.29589041	165	83	30.48668503	79.98	99.86945834
24	D	Female	42.64657534	165	86	31.58861341	78.2	107.4040063
24	D	Female	42.97260274	165	88	32.32323232	75.09	96.14485131
27	D	Male	38.26849315	175	65.1	21.25714286	76.2	80.05658571
27	D	Male	38.73424658	175.8	64.7	20.93469024	77.15	79.39371924
27	D	Male	39.11232877	175	65	21.2244898	78.81	79.93238712
27	D	Male	39.59178082	172.7	67.7	22.69885724	69.72	75.24531152
27	D	Male	39.64931507	175	69.9	22.8244898	69.29	73.46186696
27	D	Male	39.66849315	175	69.5	22.69387755	67.34	74.63991904
27	D	Male	39.68767123	175	69.4	22.66122449	74.7	78.74927111
27	D	Male	39.70410959	175	69.9	22.8244898	73.73	77.77740869
27	D	Male	39.78356164	175	71.3	23.28163265	70.58	74.47924447
27	D	Male	39.82191781	175	152	49.63265306	68.15	74.09981929
27	D	Male	39.83835616	175	70.2	22.92244898	69.87	73.71371626
27	D	Male	39.85753425	175	70.5	23.02040816	71.1	74.50163502
27	D	Male	39.91780822	175	71.7	23.4122449	62.79	67.86984918
27	D	Male	39.9369863	175	70.9	23.15102041	67.71	72.37408495
27	D	Male	40.49315068	175	70.1	22.88979592	69.68	71.75555925
27	D	Male	40.56986301	175	67.5	22.04081633	74.15	71.58229259
27	D	Male	40.5890411	172.7	66.9	22.4306285	78.56	76.37076355
27	D	Male	40.83835616	175	64.9	21.19183673	71.57	74.60754626
27	D	Male	41.04931507	175	64.9	21.19183673	74.63	74.67369635
27	D	Male	41.14520548	175	64.9	21.19183673	75.92	74.50733034
29	B	Female	35.64109589	174	56.5	18.66164619	31.93	73.0751995
29	B	Female	35.73424658	173	59	19.71332153	25.45	70.91828744
29	B	Female	35.81369863	173	58.8	19.64649671	30.04	63.1791125
29	B	Female	36.0630137	174.5	57.5	18.8832604	37.17	51.46815511
29	B	Female	36.25479452	174	58.1	19.19011758	41.1	77.81198479
29	B	Female	36.44657534	175.3	60.9	19.81770961	36.35	83.50906458
29	B	Female	36.58082192	174	58.7	19.38829436	39.18	80.88743794
29	B	Female	36.88767123	173	59	19.71332153	35.09	72.97563313
29	B	Female	37.00273973	173	59	19.71332153	31.66	69.69794433
29	B	Female	37.04109589	173	59.4	19.84697117	41.74	85.24608155
29	B	Female	37.1369863	173	57.1	19.07848575	38.88	79.61173035
29	B	Female	37.29041096	172.7	58	19.44658375	41.65	85.6045367
29	B	Female	37.42465753	173	59.2	19.78014635	35.48	54.44528885
29	B	Female	37.69315068	178	59.4	18.74763287	31.93	64.88728835
29	B	Female	37.86575342	173	59.4	19.84697117	38.45	79.04012724
29	B	Female	38.13424658	173	55.3	18.47706238	33.58	68.93980029
29	B	Female	38.3260274	173	56.7	18.94483611	30.43	55.9811986
29	B	Female	38.5890411	173	54	18.04270106	33.95	52.47290582
31	D	Male	39.94520548	169	69	24.15881797	63.14	73.61363751
31	D	Male	39.97808219	170	68.7	23.7716263	67.33	82.46526439
31	D	Male	40.01643836	170	68.5	23.70242215	64.73	81.0173999
31	D	Male	40.84109589	170.2	69.2	23.88839562	54.73	63.74925506
31	D	Male	41.08493151	170.2	69.6	24.02647884	65.32	80.13974005
31	D	Male	41.56712329	170	67.8	23.46020761	61.76	74.85193873
31	D	Male	41.68493151	170	67.4	23.32179931	63.13	75.7337824
31	D	Male	41.85753425	169	69.5	24.33388187	65.62	77.02930386
31	D	Male	42.04931507	170.2	69	23.81935402	45.17	55.90346236
31	D	Male	42.06849315	170	67.4	23.32179931	56.15	69.96695891
31	D	Male	42.08767123	170	67.3	23.28719723	53.78	66.60097867
31	D	Male	42.10684932	170	67.1	23.21799308	53.78	69.13628
31	D	Male	42.18356164	170	67	23.183391	49.57	65.57636082
31	D	Male	42.24109589	170.2	66.4	22.92181314	48.94	67.52241506
31	D	Male	42.29863014	170	65.9	22.80276817	52.53	71.51866615
31	D	Male	42.31780822	170	67.1	23.21799308	53.87	68.36024196
31	D	Male	42.33424658	169	66	23.10843458	63.71	84.04553101
31	D	Male	42.41369863	170.2	65.7	22.67326336	55.89	75.78697174
31	D	Male	42.52876712	170	64	22.14532872	54.75	72.01815516
31	D	Male	42.63835616	170.2	63.1	21.76536625	58.63	76.92047262
32	D	Male	44.68493151	178	61.2	19.31574296	44.2	67.24683727
32	D	Male	44.70410959	180	61.5	18.98148148	42.43	68.00639151
32	D	Male	44.72328767	180.3	61.9	19.041414	43.23	70.74281345
32	D	Male	44.74246575	177.8	68	21.5102471	42.37	67.43617282
32	D	Male	44.76164384	180.3	64	19.68740704	45.62	73.55500022
32	D	Male	44.83835616	178	62.3	19.66292135	40.83	70.56187173
32	D	Male	44.91506849	180	64.7	19.9691358	42.01	70.13223815
32	D	Male	45.13424658	177.8	68	21.5102471	28.24	54.62401353
32	D	Male	45.18356164	180	61.7	19.04320988	40.89	67.21177812
32	D	Male	45.20273973	177.8	62.5	19.7704477	44.47	67.9634951
32	D	Male	45.26027397	180.3	62.1	19.10293715	39.81	64.17476182
32	D	Male	45.35616438	178	68	21.46193662	44.66	68.41556954
32	D	Male	45.42739726	180.3	62	19.07217557	42.25	62.53732759
32	D	Male	45.58630137	180.3	63.6	19.56436075	38.71	64.26805608
32	D	Male	45.6630137	180.3	61.2	18.83838761	32.75	56.04301466
32	D	Male	45.68219178	180	62.9	19.41358025	33.6	57.76563411
32	D	Male	45.70136986	178	62.6	19.75760636	41.32	67.17313323
32	D	Male	45.72054795	180.3	63.8	19.6258839	35.16	56.05748817
32	D	Male	45.73972603	178	62.6	19.75760636	40.35	68.92259467
32	D	Male	45.77808219	178	62.3	19.66292135	41.1	66.23150793
32	D	Male	45.85479452	178	62.4	19.69448302	44.07	69.73201359
32	D	Male	46.10136986	178	65.5	20.67289484	43.41	67.49151103
32	D	Male	46.29589041	178	66.8	21.08319657	47.67	70.45647118
32	D	Male	46.33424658	178	65	20.51508648	41.01	65.04846717
32	D	Male	46.44931507	180	66.8	20.61728395	47.04	70.05210812
32	D	Male	46.60547945	178	68.4	21.58818331	50.01	73.85478897
32	D	Male	46.67945205	180.3	68.3	21.00092623	47.43	68.54229361
32	D	Male	46.90958904	180.3	70.3	21.62538617	43.89	69.93477319
32	D	Male	47.02465753	178	67.7	21.36725161	36.25	63.1253978
32	D	Male	47.10136986	180.3	66.7	20.51796953	40.81	69.05378935
32	D	Male	47.12054795	178	146.2	46.14316374	41.25	71.89889365
32	D	Male	47.13972603	178	65.8	20.76757985	42.74	67.2413752
32	D	Male	47.15890411	178	65.8	20.76757985	42.25	72.49521543
32	D	Male	47.2739726	180.3	67.6	20.79482369	44.97	67.78771795
32	D	Male	47.44657534	180.3	65.3	20.09345981	39.7	67.08673425
33	D	Male	55.89863014	168.9	71.9	25.20400698	73.12	87.96327005
33	D	Male	56.40821918	168.9	70.6	24.74830171	75.01	83.3930307
33	D	Male	56.82191781	168	70.3	24.90787982	74.76	83.09617
33	D	Male	57.04383562	167.6	69	24.56411162	71.32	79.44105211
33	D	Male	57.32054795	168	72.8	25.79365079	69.86	80.78530581
33	D	Male	57.56438356	168	70.5	24.9787415	68.79	79.74017585
33	D	Male	57.88219178	168	71	25.15589569	77.45	87.77315154
33	D	Male	58.23561644	167.6	70.8	25.19067447	63.69	70.29445649
34	B	Male	56.34246575	186	76	21.96785756	22.65	43.76438319
34	B	Male	56.36164384	186	78.2	22.60376922	30.6	43.40115757
34	B	Male	56.38082192	188	77.9	22.04051607	29.85	43.3962727
34	B	Male	56.4	186	77	22.25690831	27.72	44.32995845
34	B	Male	56.41917808	186	77.1	22.28581339	29.41	42.67895561
34	B	Male	56.68767123	185.9	76	21.99149797	30.48	43.5343703
34	B	Male	56.82191781	188	77	21.78587596	25.47	41.34187795
34	B	Male	56.84109589	186	74.6	21.5631865	19.59	39.82778332
34	B	Male	56.86027397	188	76.1	21.53123585	34.44	43.86739529
34	B	Male	57.05205479	170.2	65.3	22.54208431	36.59	57.92313786
34	B	Male	57.07123288	185	76	22.20598977	25.77	38.15021361
34	B	Male	57.20547945	188	75	21.20869172	26.49	42.32826041
34	B	Male	57.25753425	185	75.7	22.11833455	25.07	38.56469733
34	B	Male	57.29863014	186	74.5	21.53428142	27.19	43.25647569
34	B	Male	57.32054795	186	74.6	21.5631865	23.55	40.11881895
34	B	Male	57.49315068	186	75.8	21.9100474	28.69	46.07943101
34	B	Male	57.51232877	188	75.8	21.44635582	26.55	42.03823225
34	B	Male	57.56986301	186	74	21.38975604	25.06	37.58293756
34	B	Male	57.74246575	188	77.2	21.84246265	26.36	41.5493506
34	B	Male	57.87671233	186	78.6	22.71938952	26.09	39.50256885
34	B	Male	57.89589041	186	78	22.54595907	27.07	42.28902785
34	B	Male	58.17808219	188	82.9	23.45518334	27.17	51.97127739
34	B	Male	58.22191781	186	82	23.7021621	24.94	40.88083804
34	B	Male	58.31780822	186	80.7	23.32639612	26.19	44.80761827
34	B	Male	58.3369863	186	84	24.28026361	22.52	34.02777183
34	B	Male	58.35616438	186	79.9	23.09515551	23.5	35.14729066
34	B	Male	59.06575342	188	78.9	22.33193753	25.2	42.94928164
35	D	Male	24.27671233	181	100	30.52409878	70.25	130.8264284
35	D	Male	24.56986301	181	100	30.52409878	66.76	106.2881508
35	D	Male	24.5890411	183	108.9	32.51814028	68.65	116.0463598
35	D	Male	25.21643836	183	108.6	32.42855863	69.47	113.6593191
35	D	Male	25.3369863	183	98	29.2633402	56.88	107.7504466
35	D	Male	25.3890411	183	112.9	33.71256233	73.86	116.9269087
35	D	Male	26.02739726	183	113.3	33.83200454	62.67	114.7149647
35	D	Male	26.27671233	183	114.8	34.27991281	55.26	106.1079904
35	D	Male	26.43013699	183	119	35.54002807	63.2	111.4187338
35	D	Male	26.62191781	183	111.6	33.32437517	65.54	106.8734252
35	D	Male	26.83287671	183	109.8	32.78688525	65.61	108.7990779
35	D	Male	26.94794521	183	117	34.93684493	61.68	115.4706783
35	D	Male	27.0630137	183	108	32.24939532	61.09	116.0131878
36	B	Male	35.05479452	171	57.4	19.62997162	29.44	72.9339386
36	B	Male	35.09315068	171	57	19.49317739	45.17	88.09886435
36	B	Male	35.34246575	170	62	21.4532872	34.91	77.03573066
36	B	Male	35.78356164	170	60	20.76124567	29.68	66.49297967
36	B	Male	35.80273973	172.7	59.1	19.81539827	30.46	70.17084282
36	B	Male	35.82191781	172.7	59	19.78186968	34.64	82.66472776
36	B	Male	35.84109589	171	61.7	21.10050956	40.37	84.29255998
36	B	Male	35.86027397	172.7	64.2	21.5253565	38.58	81.68512286
36	B	Male	36.01369863	171	62.1	21.23730379	31.38	73.60147135
36	B	Male	36.12876712	171	57	19.49317739	32.66	79.31344643
36	B	Male	36.2630137	172.7	63	21.12301339	27.83	66.51837724
36	B	Male	36.35890411	171	60.8	20.79272255	34.47	78.77425612
36	B	Male	36.52876712	171	59.5	20.34814131	35.01	86.952189
36	B	Male	36.68493151	172.7	58.7	19.6812839	29.39	65.82881804
36	B	Male	36.74246575	171	61.2	20.92951677	38.34	89.46417
36	B	Male	36.77808219	171	59.1	20.21134708	34.31	85.61280927
36	B	Male	36.81917808	171	59.8	20.45073698	37.09	81.15197338
36	B	Male	36.87945205	171	59.6	20.38233987	44.17	93.37723891
36	B	Male	37.03013699	171	60.4	20.65592832	37.4	87.5292167
36	B	Male	37.14520548	171	61.6	21.066311	29.33	72.90614242
36	B	Male	37.43287671	171	59.9	20.48493554	27.36	74.21247095
36	B	Male	37.45205479	171	60.7	20.75852399	31.67	85.02461703
36	B	Male	37.49041096	171	59.3	20.27974419	36.5	78.51193147
36	B	Male	37.50958904	171	59.1	20.21134708	33.46	84.0243825
36	B	Male	37.6	172.7	57.1	19.14482642	35.53	83.02576012
37	D	Female	26.39726027	167	70	25.0995016	87.12	95.92324573
37	D	Female	26.4109589	170	67	23.183391	84.82	93.42733567
37	D	Female	26.5260274	172.7	69.2	23.20178614	78.79	91.8443453
37	D	Female	27.36438356	170	67.7	23.42560554	80.02	89.37166723
37	D	Female	28.07945205	171.5	68	23.11961853	76.96	91.11734749
37	D	Female	28.28493151	171.5	67.5	22.94962133	80.68	91.83999755
37	D	Female	28.51506849	171.5	65.6	22.29003221	75.69	87.83042198
37	D	Female	28.66849315	171.4	62.9	21.4106085	80.05	93.63547845
37	D	Female	28.7890411	170	65	22.49134948	75.34	87.76826129
39	D	Female	33.95068493	170.2	85.5	29.5152865	81.94	101.6904583
39	D	Female	35.13972603	170.2	79.4	27.40261336	70.35	88.32734117
39	D	Female	35.21643836	170.2	82.1	28.3415792	66.26	95.37892583
39	D	Female	35.23561644	170.2	83	28.65226643	72.16	97.56690556
39	D	Female	35.25479452	170	82.1	28.4083045	94.77	106.0824243
39	D	Female	35.28767123	170.2	82.1	28.3415792	82.19	102.9171018
39	D	Female	35.33150685	170	83.6	28.92733564	95.69	102.2052559
39	D	Female	35.58082192	170.2	87.9	30.34378577	92.64	100.3068357
39	D	Female	35.76712329	170.2	85.9	29.65336971	84.17	95.24335593
39	D	Female	35.8109589	170.2	88.1	30.41282738	89.21	94.76614382
39	D	Female	36.03561644	170.2	89.1	30.76839165	83.69	97.72868153
39	D	Female	36.11232877	170.2	87.9	30.34378577	95.86	105.5255163
39	D	Female	36.30410959	170.2	95.1	32.82928358	96.54	102.1641675
39	D	Female	36.41917808	170.2	98.5	33.99608672	96.6	103.1633795
39	D	Female	36.65479452	170	103.9	35.95155709	82.67	94.6864686
39	D	Female	36.73150685	170.2	100.6	34.72792774	91.72	102.5054541
41	D	Male	38.30958904	169	66	23.10843458	75.22	78.13864118
41	D	Male	38.42465753	169	66	23.10843458	80.25	82.16931718
41	D	Male	39.13424658	168.9	70.9	24.85346446	74.43	78.72822806
41	D	Male	39.34520548	169	71.8	25.1391758	84.18	79.32826857
41	D	Male	39.63287671	169	69	24.15881797	86.73	83.65247141
41	D	Male	39.88219178	169	71.6	25.06915024	81.33	79.09154316
41	D	Male	40.30410959	169	71.4	24.99912468	83.96	80.29887395
41	D	Male	40.64931507	169	70.6	24.71902244	79.65	78.51341414
41	D	Male	40.70684932	169	70.6	24.71902244	88.98	87.23617576
41	D	Male	40.91780822	169	72.1	25.24421414	80.07	77.33407868
42	C	Female	36.80821918	170	58.5	20.24221453	69.35	93.49905903
42	C	Female	37	170	56.5	19.55017301	66.74	93.78487167
42	C	Female	37.24931507	170.2	56.6	19.53877446	67.56	95.80346838
42	C	Female	37.51780822	170.2	56.4	19.46973285	70.05	100.7439855
42	C	Female	37.69041096	170	56	19.37716263	52.33	77.30529286
42	C	Female	37.70958904	170.2	56.5	19.50425365	66.84	96.1544226
42	C	Female	37.89589041	170	56.7	19.61937716	55.98	84.19818989
42	C	Female	37.91506849	170	57.2	19.79238754	70.96	97.66481334
42	C	Female	38.0109589	170.2	57.2	19.72863887	56.19	81.57296409
42	C	Female	38.60547945	170.2	56	19.33164964	65.67	90.99334049
42	C	Female	38.70136986	170.2	56.5	19.50425365	54.9	80.98507883
42	C	Female	38.75890411	170.2	57.7	19.91850329	60.02	92.988061
42	C	Female	39.02739726	170.2	58.4	20.16014891	70.93	94.7695802
42	C	Female	39.23835616	170.2	57.8	19.95302409	62.29	91.63911601
42	C	Female	39.33972603	170	57.2	19.79238754	56.14	83.78379795
42	C	Female	39.4109589	170.2	56.6	19.53877446	61.15	87.02540427
46	C	Female	36.84931507	157	50	20.28479857	83.26	100.9773328
46	C	Female	36.94520548	157	50	20.28479857	82.96	101.5810139
46	C	Female	37.04109589	157.5	49.4	19.89417989	78.33	104.9434054
46	C	Female	37.48219178	157	50	20.28479857	80.1	101.4454115
46	C	Female	37.86575342	157.5	50.1	20.20458554	74.56	95.13084992
46	C	Female	38.05753425	157.5	48.5	19.55152431	76.74	103.2367977
46	C	Female	38.5369863	157	45.8	18.58087549	82.75	102.0561101
46	C	Female	38.72876712	157.5	47.4	19.10808768	78.48	96.82144881
46	C	Female	38.95890411	157.5	47.5	19.1484001	83.51	100.6407763
46	C	Female	39.15068493	157.5	45.8	18.46308894	82.91	103.2997261
46	C	Female	39.22739726	157.5	44	17.73746536	87.88	104.768527
46	C	Female	39.38082192	157.5	47.6	19.18871252	83.04	99.9121311
46	C	Female	39.40547945	158	45.8	18.34641884	78.33	97.81613028
46	C	Female	39.53424658	157.5	45.7	18.42277652	80.31	96.78481125
46	C	Female	39.64931507	157.5	45.3	18.26555808	65.21	85.83919022
48	C	Female	28.33150685	160	63.2	24.6875	89.15	120.4978083
48	C	Female	29.09315068	167	60	21.51385851	76.55	107.5950035
48	C	Female	29.42465753	160	57.9	22.6171875	64.47	92.17367555
48	C	Female	29.47671233	160	59.4	23.203125	90.61	115.4284743
48	C	Female	29.75068493	173	61.1	20.41498212	73.16	102.1830937
48	C	Female	30.63287671	160	60.3	23.5546875	85.94	105.1761956
48	C	Female	30.90136986	160	58	22.65625	77.94	104.3914023
48	C	Female	31.0739726	167.6	57.6	20.50925319	69.28	95.82536966
49	B	Female	29.50958904	157.5	52	20.96245906	28.91	46.63357059
49	B	Female	29.79726027	156	49.7	20.42241946	32.87	49.02783202
49	B	Female	29.95616438	156	52	21.36752137	33.23	53.94081417
49	B	Female	30.04657534	157.5	47.8	19.26933736	31.65	53.73229375
49	B	Female	30.12328767	157.5	50.3	20.2771479	30.66	47.51507664
49	B	Female	30.21917808	156	51.4	21.12097304	32.26	47.61032088
49	B	Female	30.62191781	156	51.8	21.28533859	30.97	46.19196132
49	B	Female	30.87123288	156	50.3	20.66896778	29.65	45.63029506
49	B	Female	31.12054795	156	47.2	19.39513478	27.98	42.75763596
49	B	Female	31.35068493	156	49.7	20.40598291	26.31	43.92833013
49	B	Female	31.46575342	156	50.6	20.79224195	26.66	42.20174945
49	B	Female	31.50410959	157.5	50	20.15621063	26.19	43.35463574
49	B	Female	31.52328767	156	49.5	20.34023669	29.75	49.72156313
49	B	Female	31.54246575	156	53.6	22.02498356	28.73	40.18316191
49	B	Female	31.56164384	156	49.8	20.46351085	30.1	43.36442401
49	B	Female	31.58082192	156	50.3	20.66896778	31.47	48.56961453
49	B	Female	31.6	156	49.8	20.46351085	32.16	48.86019176
49	B	Female	31.61917808	156	49.6	20.38132807	32.16	46.25956753
49	B	Female	31.75342466	156	50.3	20.66896778	27.39	45.98027576
49	B	Female	31.88767123	157.5	50.4	20.31746032	29.94	50.46898183
49	B	Female	32.30958904	157.5	52.6	21.20433359	30.35	44.26207704
51	E	Female	29.80273973	153	47.2	20.1631851	51.33	67.2660366
51	E	Female	29.87945205	153	51.6	22.04280405	47.48	63.96883345
51	E	Female	29.92328767	153	48	20.504934	59.8	81.09167833
51	E	Female	30.01369863	153	50.1	21.40202486	51.03	63.97961361
51	E	Female	30.10958904	153	47.2	20.1631851	38.03	52.27146089
51	E	Female	30.45479452	152.4	49.8	21.44170955	45.5	57.57404607
51	E	Female	30.62739726	153	49.3	21.06027596	35.31	43.89069528
51	E	Female	30.74246575	153	47	20.07774787	41.34	51.71533194
53	B	Male	49.9369863	170.2	66.2	22.8596757	25.3	52.53853403
53	B	Male	50.32054795	170.2	66.3	22.8769361	25.66	53.31312802
53	B	Male	50.85753425	170.2	66.5	22.95288187	24.65	54.36091928
53	B	Male	51.16438356	170	66.7	23.07958478	25.63	55.27553485
53	B	Male	51.39452055	170	66.8	23.11418685	22.83	48.70926245
53	B	Male	51.49589041	167	67.1	24.0596651	25.31	55.71760465
53	B	Male	51.79726027	167	67.1	24.0596651	25.98	53.97013564
57	B	Male	51.63561644	168	68.8	24.37641723	57.63	75.95721223
57	B	Male	51.88493151	168	69.5	24.62443311	57.46	76.98873032
57	B	Male	52.11506849	167.6	66.2	23.56730709	58.5	80.53478808
57	B	Male	52.36438356	167.6	69.4	24.70651227	55.66	76.51355296
57	B	Male	52.61369863	167.6	66.9	23.82006824	53.1	72.94182273
57	B	Male	52.82465753	168	65.5	23.19302721	56.77	73.99923551
57	B	Male	52.99726027	167	65.8	23.5935315	39.25	62.32285334
57	B	Male	53.01643836	168	61.8	21.8962585	53	70.17852581
57	B	Male	53.13150685	168	66.3	23.49064626	51.87	71.38174885
57	B	Male	53.24657534	167.6	62.1	22.10770046	36.31	60.95578679
57	B	Male	53.26575342	167.6	62	22.0721003	37.22	62.58597676
57	B	Male	53.32328767	168	66.9	23.70323129	31.95	57.40663593
57	B	Male	53.6109589	168	67.1	23.77409297	35.03	61.44057165
57	B	Male	53.78356164	167	67.6	24.23894726	34.99	61.00336135
57	B	Male	53.99452055	167	66	23.66524436	34.75	60.85413281
57	B	Male	54.01369863	168	66.8	23.66780045	34.26	59.98168371
57	B	Male	54.09041096	168	66.9	23.70323129	35.19	61.86565797
57	B	Male	54.24383562	167	66.5	23.84452652	35.14	63.07396827
57	B	Male	54.35890411	168	64.9	22.99461451	32.27	67.08227897
57	B	Male	54.43561644	168	71.2	25.22675737	32.59	59.68490597
57	B	Male	54.51232877	168	69.9	24.76615646	27.78	54.37122345
57	B	Male	54.54520548	168	68	24.09297052	29	54.61555165
58	B	Male	43.43561644	160	52.4	20.46875	18.34	26.83358
58	B	Male	43.56986301	160	50.1	19.5703125	16.52	26.12122843
58	B	Male	43.5890411	160	50.7	19.8046875	19.28	30.03041294
58	B	Male	43.60821918	160	47.3	18.4765625	16.83	25.39428159
58	B	Male	43.62739726	160	49.9	19.4921875	18.37	29.06002464
58	B	Male	43.64657534	160	49.9	19.4921875	19.29	28.33044896
58	B	Male	43.76164384	160	52.2	20.390625	15.63	19.79519289
58	B	Male	43.87671233	160	52	20.3125	15.34	23.2315674
58	B	Male	44.10684932	160	51	19.921875	17.52	23.50657366
58	B	Male	44.11780822	160	52	20.3125	15.06	21.54902783
58	B	Male	44.22191781	160	49	19.140625	13.85	23.52189663
58	B	Male	44.3369863	160	52	20.3125	13.24	19.36922057
58	B	Male	44.35616438	160	52	20.3125	13.25	18.6357151
58	B	Male	44.39452055	160	52.2	20.390625	13.25	16.92296566
58	B	Male	44.41369863	160	52.9	20.6640625	14.49	20.84941163
58	B	Male	44.50958904	160	51	19.921875	13.26	19.6337265
58	B	Male	44.52876712	160	52	20.3125	14.81	21.10857201
58	B	Male	44.62465753	160	52.2	20.390625	13.59	18.17317398
58	B	Male	44.64383562	160	51.6	20.15625	14.51	20.87688994
58	B	Male	44.73972603	160	50.8	19.84375	14.84	24.32884677
58	B	Male	44.83561644	160	52	20.3125	14.54	23.3587741
58	B	Male	44.8739726	165.1	52.6	19.29708001	14.14	21.4848332
58	B	Male	44.96986301	160	51.1	19.9609375	14.25	23.86906709
60	E	Male	25.54794521	176	60.2	19.43440083	60.33	80.04395444
60	E	Male	25.75890411	176	59	19.04700413	62.63	84.32909897
60	E	Male	25.93150685	176	59.3	19.14385331	70.29	86.21079707
60	E	Male	26.16164384	176	59	19.04700413	62.75	79.05609579
60	E	Male	26.27671233	176	58.2	18.78873967	61.44	78.89396548
60	E	Male	26.4109589	177.8	59.4	18.7898335	55.65	79.2153596
60	E	Male	26.62191781	176	59.8	19.3052686	61.55	80.62672087
60	E	Male	26.85205479	176	60.3	19.46668388	54.87	73.08760185
60	E	Male	26.94520548	177.8	59.1	18.69493535	50.94	67.00586482
60	E	Male	26.98630137	176	58.5	18.88558884	58.73	74.22331471
60	E	Male	27.00547945	176	58.5	18.88558884	61.44	76.07801965
60	E	Male	27.07945205	177	67.7	21.60937151	60.78	79.56648214
60	E	Male	27.2739726	176	64.9	20.95170455	52.51	69.0919824
60	E	Male	27.40821918	176	66.2	21.3713843	57.51	72.45152822
60	E	Male	27.58082192	176	65.6	21.17768595	59.14	77.30426669
60	E	Male	27.75342466	177.8	66.8	21.13065451	52.7	67.50711965
60	E	Male	27.86849315	176	66	21.30681818	57.64	72.72508527
60	E	Male	28.11780822	176	65.8	21.24225207	56.36	71.65974278
60	E	Male	28.36712329	177.8	64.4	20.37463259	58.19	75.61356971
61	C	Female	37.80547945	162	67	25.52964487	100.11	105.6041715
61	C	Female	37.98630137	163	61.2	23.03436336	96.07	105.3664465
61	C	Female	38.26849315	163	61	22.95908766	106.35	108.6610995
61	C	Female	38.6109589	162	62.4	23.77686328	110.53	114.5311977
61	C	Female	38.84109589	163	62.1	23.37310399	106.72	110.7170661
61	C	Female	39.05205479	162.6	60.3	22.80742365	116.28	117.0252402
61	C	Female	39.51232877	163	60	22.58270917	109.13	110.6726504
61	C	Female	40.18356164	162.6	60.5	22.86794086	108.15	112.5689639
64	D	Male	29.46575342	173	83	27.73229978	70.29	79.08932071
64	D	Male	29.71506849	173	81.6	27.26452604	73.22	86.88822308
64	D	Male	30.09863014	175.3	89.9	29.25471419	64.78	75.50406978
64	D	Male	30.32876712	173	83	27.73229978	69.91	83.17113969
64	D	Male	30.48219178	175.3	82	26.68394398	69.07	77.47456503
64	D	Male	30.57808219	172.7	81.7	27.39286022	72.63	86.0796307
64	D	Male	30.80821918	173	84.5	28.23348592	71.29	82.32272693
64	D	Male	30.94246575	172.7	81.7	27.37609592	58.23	72.91893352
64	D	Male	31.09315068	173	82.5	27.56523773	71.88	85.31065397
64	D	Male	31.34520548	173	80.3	26.83016472	72.46	84.01683363
64	D	Male	31.66575342	172.7	80.5	26.99051711	68.53	83.2475945
64	D	Male	31.8	172.7	80.9	27.12463148	72.42	86.99801896
64	D	Male	31.93972603	173	78.5	26.22874135	71.27	78.91527461
66	B	Female	38.89041096	172.7	55.8	18.70895472	59.21	70.98586576
66	B	Female	38.90958904	173	56	18.71094925	58.72	74.98948324
66	B	Female	38.92876712	173	55.8	18.64412443	57.28	73.10066358
66	B	Female	39.07671233	173	56	18.71094925	58.2	78.5723331
66	B	Female	39.15890411	172.7	56.7	19.01071205	57.55	70.56103608
66	B	Female	39.19726027	173	56.9	19.01166093	55.91	75.04635914
66	B	Female	39.71232877	173	56.6	18.9114237	53.14	70.4098216
66	B	Female	40.13150685	173	57	19.04507334	48	68.11900059
66	B	Female	40.16986301	173	57	19.04507334	53.87	75.01028271
66	B	Female	40.24657534	172.7	56.5	18.94365486	54.67	72.91844462
66	B	Female	40.34246575	173	57	19.04507334	53.33	66.73514493
66	B	Female	40.36164384	173	57	19.04507334	45.43	59.13868013
66	B	Female	40.43835616	173	56.7	18.94483611	55.71	72.6925627
66	B	Female	40.45753425	173	56.7	18.94483611	51.02	62.24349759
66	B	Female	40.64931507	173	58	19.37919743	48.14	60.376721
66	B	Female	40.75068493	173	57.2	19.11189816	50.52	65.38802626
66	B	Female	40.82191781	173	57.3	19.14531057	46.43	58.74273409
66	B	Female	41.26849315	173	57.2	19.11189816	56.86	72.15793549
66	B	Female	41.45479452	172.7	58.6	19.65110817	54.45	70.55130312
66	B	Female	41.60821918	172.7	56.9	19.08782781	57.17	72.49922118
66	B	Female	41.74246575	172.7	54.9	18.42060882	51.88	73.96606843
66	B	Female	41.81917808	172	57.2	19.33477555	51.73	67.86079195
68	B	Female	29.21643836	166	57.7	20.9391784	33.03	44.34091481
68	B	Female	29.3890411	166	55.9	20.28596313	24.04	31.67719022
68	B	Female	29.81643836	166	58	21.04804761	30.11	41.83163586
68	B	Female	30.0630137	166	58	21.04804761	29.54	41.58896245
68	B	Female	30.28493151	168	58	20.54988662	23.89	31.42512567
69	D	Male	29.40821918	175.3	71.4	23.2345561	64.54	75.91727743
69	D	Male	29.44657534	174	69.5	22.95547628	79.04	88.22943665
69	D	Male	29.46027397	173	66	22.05219018	79.25	91.46368159
69	D	Male	29.48493151	173	67	22.38631428	81.85	92.6306179
69	D	Male	29.71506849	175.3	73.5	23.91792539	73.39	86.14045294
69	D	Male	30.65479452	172.5	75.7	25.44003361	78.09	89.63626177
69	D	Male	30.90410959	175.3	77.8	25.31720538	75.02	86.25457323
69	D	Male	31.51780822	174	75.3	24.8711851	78.53	94.74016833
69	D	Male	31.57534247	172.7	75.3	25.24703029	79.75	96.31266709
69	D	Male	31.70958904	173	74.4	24.85883257	75.47	88.78713252
69	D	Male	31.93972603	172.5	69.9	23.49086326	76.74	86.66866771
74	D	Male	36.72054795	191	75.2	20.61347003	68.39	102.2610715
74	D	Male	37.17534247	193	72.4	19.44481731	58.23	92.61730498
74	D	Male	37.44931507	191	75	20.55864697	64.42	97.37462332
74	D	Male	38.21643836	191	74.4	20.39417779	58.41	92.80224694
74	D	Male	38.3260274	191	74	20.28453167	66.54	96.36217895
74	D	Male	39.1890411	193	74.4	19.97369057	49.1	83.61342662
75	D	Male	34.8630137	181	81.6	24.9076646	84.28	101.0809177
75	D	Male	35.05479452	181	80.2	24.48032722	87.03	106.3168799
75	D	Male	35.37534247	182	79	23.8497766	85.33	99.51151661
75	D	Male	35.80273973	182.9	78.9	23.58574464	77.9	96.48666033
75	D	Male	36.18082192	182.9	78.6	23.48410772	80.03	98.88134495
75	D	Male	36.21917808	182.9	78.9	23.59471261	86.83	106.0702168
75	D	Male	36.33424658	182.9	80.2	23.97435641	89.73	102.6085609
75	D	Male	36.5890411	182.9	79	23.61563786	78.68	98.66479412
75	D	Male	36.81917808	182.9	80.6	24.09392926	70.22	92.77784637
75	D	Male	37.3890411	182.9	78.2	23.37649216	74.86	95.06603262
76	D	Male	66.40547945	182	78.5	23.69882864	51.95	85.57308843
76	D	Male	66.57808219	182	78.5	23.69882864	38.12	60.43164399
76	D	Male	66.63561644	182	78.6	23.72901823	34.81	57.97244607
76	D	Male	66.6739726	182	78.5	23.69882864	26.74	45.14831811
76	D	Male	66.69315068	182	78.1	23.57807028	29.25	50.540053
76	D	Male	67	182	78.5	23.69882864	45.83	75.98066311
76	D	Male	67.2109589	182	77	23.24598478	46.21	75.26716886
76	D	Male	67.47945205	182.9	77.9	23.28681252	45.74	78.3757104
76	D	Male	67.72876712	182	77.7	23.45731192	49.55	81.19272768
76	D	Male	67.99726027	183	78	23.29122996	47.31	77.53405648
76	D	Male	68.24657534	182	79.4	23.96449704	49.53	77.73767327
76	D	Male	68.55342466	182	80.3	24.24224128	44.01	72.24818334
76	D	Male	68.6109589	182	79.4	23.97053496	41.76	72.48996616
76	D	Male	68.70684932	182	79	23.8497766	49.77	79.69218737
76	D	Male	69.05205479	182	80	24.1516725	29.68	58.60988376
76	D	Male	69.07123288	182	78.9	23.81958701	39.11	71.48087933
76	D	Male	69.09041096	182	76.7	23.15541601	40.55	72.75677408
76	D	Male	69.10958904	182	76.7	23.15541601	43.98	74.03304894
76	D	Male	69.12876712	182	77.4	23.36674315	42.85	75.52065579
76	D	Male	69.22465753	182	78.4	23.66863905	40.89	72.83217336
76	D	Male	69.33972603	182	78	23.54788069	36.65	72.26315734
77	D	Male	67.54794521	168	63.5	22.49858277	67.3	90.36898895
77	D	Male	68.01369863	168	64.1	22.7111678	71.21	112.478969
77	D	Male	68.29589041	168	63.5	22.49858277	59.85	94.6276624
77	D	Male	69.08493151	167	65.6	23.52181864	65.12	94.26151889
77	D	Male	69.14794521	167	65.3	23.41424935	60.1	84.48873999
77	D	Male	69.68493151	168	63.5	22.49858277	67.76	88.26878404
78	B	Female	35.41643836	162.6	56.4	21.33231664	41.27	81.99703358
78	B	Female	35.64657534	163	56	21.07719523	44.02	86.13838771
78	B	Female	35.72328767	163	58.1	21.86759005	39.86	87.74886799
78	B	Female	36.14520548	163	56.9	21.41593587	38.34	77.72078151
78	B	Female	36.58356164	163	56.1	21.11483308	41.34	83.66511647
78	B	Female	36.60547945	162.6	55.3	20.93139013	37.98	72.58488636
78	B	Female	36.75890411	162.6	58	21.93748875	34.44	65.11029143
78	B	Female	37.00821918	163	55.5	20.88900598	39.18	81.62044466
78	B	Female	37.2	163	56	21.07719523	40.2	88.0655097
78	B	Female	37.89041096	163	56.2	21.15247092	39.06	83.14803183
80	B	Female	32.17534247	155	49.8	20.72840791	48.29	72.15100035
80	B	Female	33.30684932	154.9	49	20.41759589	43.06	74.75468373
80	B	Female	33.38356164	155	47.9	19.93756504	37.78	63.20087201
80	B	Female	34.32328767	155	46.7	19.43808533	40.1	68.33338097
81	D	Female	56.95068493	157	71	28.80441397	79.35	79.44247268
81	D	Female	56.96986301	157	71	28.80441397	62.1	71.76543309
81	D	Female	57.05205479	157	71	28.80441397	70.8	77.26248792
81	D	Female	58.9890411	157	71	28.80441397	42.88	43.32817236
81	D	Female	59.2	157	73.9	29.98093229	58.99	61.03099556
81	D	Female	59.23835616	157	73.9	29.98093229	84.31	83.25174757
82	D	Male	53.25205479	172	77	26.02758248	59.28	102.7649561
82	D	Male	53.32876712	172	75.3	25.45294754	57.06	101.5061432
82	D	Male	53.40547945	172	76	25.68956193	59.64	105.040604
82	D	Male	53.84657534	172	69.3	23.42482423	53.63	99.64473049
82	D	Male	53.88493151	172.7	68.6	23.00061458	60.45	112.7668447
82	D	Male	54.07671233	172.7	69.4	23.26884332	39.71	82.99554673
82	D	Male	54.28767123	172	73.5	24.84451055	49.57	95.3171933
82	D	Male	54.36438356	172	71	23.99945917	57.59	105.228158
82	D	Male	54.59452055	175.3	71.6	23.29963889	53.52	100.239636
82	D	Male	54.64657534	175.3	71.1	23.14344019	49.72	93.55839106
82	D	Male	54.72876712	172	71.8	24.26987561	55.78	105.9094697
82	D	Male	54.74794521	172	70.5	23.83044889	40.62	83.94674199
82	D	Male	54.76712329	172	71.4	24.13466739	62.66	112.7484553
82	D	Male	54.92054795	172	72.3	24.43888588	55.3	99.43850861
82	D	Male	55.11232877	172.7	75	25.14644451	54.58	98.14719364
82	D	Male	55.28493151	172.7	73	24.48593123	46.41	93.66945255
82	D	Male	55.32328767	172.7	71.8	24.07352954	41.01	84.51962433
82	D	Male	55.57260274	172.7	71.2	23.88241657	55.67	109.5910664
82	D	Male	55.84109589	172	72.2	24.40508383	48.84	94.05392727
82	D	Male	56.03287671	173	70.8	23.65598583	50.53	97.4362806
83	D	Male	47.29863014	173	69.2	23.12138728	73.97	90.14362253
83	D	Male	47.50958904	173	68.1	22.75385078	74.62	90.86572801
83	D	Male	47.52876712	172.7	69	23.13472895	82.39	99.1756446
83	D	Male	47.77808219	172.7	69.8	23.40295769	79.08	90.52422341
83	D	Male	48.14246575	172.7	67	22.4641571	77.16	94.04950963
83	D	Male	48.37260274	172.7	70.5	23.63765784	79.18	93.53529374
83	D	Male	48.62191781	173	69.5	23.22162451	81.44	93.90865862
83	D	Male	49.10136986	172	66.7	22.5459708	84.74	95.22534022
83	D	Male	49.35068493	173	69.2	23.12138728	83.53	97.21781142
83	D	Male	50.19452055	173	68.5	22.88750042	84.11	96.82633458
86	D	Male	31.97808219	175	87	28.40816327	88.35	92.18429816
86	D	Male	32.32328767	172.7	93.5	31.34923416	95.25	100.6586359
86	D	Male	33.2630137	172.7	101	33.86387861	86.83	98.61720339
86	D	Male	33.33972603	175	100	32.65306122	90.45	92.9718195
86	D	Male	33.55068493	175	101.6	33.1755102	84.43	89.02498627
86	D	Male	34.04931507	172	97.9	33.09221201	88.94	99.96672845
89	B	Male	28.54520548	190.5	80.7	22.23737781	44.01	53.99459212
89	B	Male	28.77534247	190	80.9	22.4099723	33.17	48.64073813
89	B	Male	28.85205479	190.5	82.5	22.7333788	35.92	46.96482312
89	B	Male	28.94794521	190.5	81	22.32004464	26.22	39.59128272
89	B	Male	29.00547945	190.5	80.6	22.2098222	35.94	46.9817198
89	B	Male	29.12054795	190.5	74	20.39115189	26.63	34.26352055
89	B	Male	29.44657534	190.5	81.1	22.34760025	29.98	42.78395108
89	B	Male	29.52328767	193	81.4	21.85293565	29.6	41.31544402
89	B	Male	29.73424658	170	82.4	28.51211073	39.38	54.86953915
89	B	Male	30.16986301	191	82.1	22.50486555	29.73	41.68006787
89	B	Male	30.44383562	188	83.9	23.74377546	31.52	41.35786105
89	B	Male	30.80821918	191	84.1	23.05309613	24.36	36.09606943
89	B	Male	30.9369863	193	83.4	22.38986282	30.93	43.14448606
89	B	Male	31.20547945	193	88.9	23.86641252	31.16	39.7929981
93	C	Male	33.17808219	167	60.4	21.65728423	72.47	95.33089665
93	C	Male	33.96438356	165	57	20.93663912	58.92	84.90426432
93	C	Male	34.11506849	170.2	59	20.36727373	65.12	87.67855386
93	C	Male	34.1369863	172.7	58.2	19.5169938	70.02	93.00303065
93	C	Male	34.29041096	165	59	21.67125803	64.39	93.51230629
93	C	Male	34.36712329	165	57.2	21.01010101	68.97	106.6227376
93	C	Male	34.53972603	165	59.4	21.81818182	73.87	102.1126208
93	C	Male	34.65479452	165	57	20.93663912	39.91	65.48635899
93	C	Male	34.6739726	167	58.7	21.04772491	56.71	84.17393504
93	C	Male	34.69315068	165	56.2	20.65748393	69.92	93.65962008
93	C	Male	34.71232877	165	58.8	21.59779614	76.9	104.3652176
93	C	Male	34.80821918	165	58.2	21.38842975	63.81	91.08108465
93	C	Male	35.05753425	165	56.7	20.82644628	70.36	100.3539266
93	C	Male	35.30684932	165	56.2	20.64279155	65.91	101.1106284
93	C	Male	35.55616438	165	56.7	20.82644628	61.98	90.25864586
94	D	Male	57.44109589	173	70	23.38868656	67.98	91.94608526
94	D	Male	57.49863014	173	69.4	23.1882121	71.49	89.99620634
94	D	Male	57.57534247	173	70	23.38868656	68.64	87.6147811
94	D	Male	57.74794521	173	70	23.38868656	73.11	90.14672255
94	D	Male	57.9260274	173	70.1	23.42209897	62.19	84.94583673
94	D	Male	57.95890411	173	70	23.38868656	64.24	84.52217945
94	D	Male	58.00273973	175	68	22.20408163	65.88	86.05976475
94	D	Male	58.05753425	173	69	23.05456246	51.21	81.92168228
94	D	Male	58.25205479	173	71	23.72281065	58.6	86.02060355
94	D	Male	58.27123288	175	72.6	23.70612245	54.14	78.45323416
94	D	Male	58.29041096	175	73.5	24	56.99	79.54098699
94	D	Male	58.30958904	175	73	23.83673469	61.25	88.174516
94	D	Male	58.32876712	175	73	23.83673469	56.72	81.07049298
94	D	Male	58.43835616	175	71.2	23.24897959	45.99	72.49868387
94	D	Male	58.47945205	175	68.9	22.49795918	52.26	85.03657031
94	D	Male	58.49589041	173	70.3	23.48892379	57.27	78.61346044
94	D	Male	58.51506849	173	68.7	22.95432524	56.11	82.84370663
94	D	Male	58.78356164	173	70	23.38868656	60.95	92.56469124
94	D	Male	58.86027397	174	72	23.78121284	64.47	98.76080587
94	D	Male	59.03835616	173	71.5	23.8898727	59.04	86.70954769
94	D	Male	59.10958904	173	72.5	24.22399679	62.32	81.17709443
94	D	Male	59.19178082	173	68.9	23.02115006	57.07	76.31440655
94	D	Male	59.2109589	173	71.7	23.94333255	60.62	79.22582815
94	D	Male	59.22739726	173	71.8	23.99010993	60.33	77.22613093
94	D	Male	59.28219178	173	69.9	23.35527415	65.66	87.74991082
94	D	Male	59.41643836	173	70.3	23.48892379	59.85	85.37387961
94	D	Male	59.5890411	173	74	24.72518293	56.12	80.10702139
94	D	Male	59.69041096	175	74	24.16326531	54.59	79.42410578
94	D	Male	59.76164384	174	69.8	23.05456467	49.29	75.52539462
94	D	Male	59.83835616	174	69.9	23.0710794	48.16	76.44957054
94	D	Male	59.85753425	172.7	69.6	23.33590051	49.37	78.58178621
94	D	Male	59.87671233	174	68.1	22.49306381	47.3	75.36496779
94	D	Male	59.89589041	174	68.5	22.62187872	56.07	85.10087046
94	D	Male	59.97260274	172.7	69.2	23.19172756	49.13	79.99824753
94	D	Male	60.0739726	175	67.8	22.13877551	50.47	78.76127865
94	D	Male	60.16438356	174	69.8	23.05456467	46.85	79.72462132
94	D	Male	60.22191781	174	69.1	22.82335844	50.39	77.09831722
95	B	Male	32.90136986	180	98.2	30.30864198	24.41	78.18422742
95	B	Male	34.08767123	180.3	63.4	19.49360913	20.03	57.02906037
95	B	Male	34.54794521	180.3	74	22.76356439	22.09	62.14190901
95	B	Male	34.64383562	180.3	67	20.62255888	33.94	81.02508199
99	D	Male	36.42191781	174	69	22.79032897	46.85	63.90190474
99	D	Male	36.51780822	174	69	22.79032897	53.44	80.5411382
99	D	Male	36.65205479	174	69	22.79032897	44.25	67.67273643
99	D	Male	36.99726027	172.7	70.1	23.51360205	38.61	55.9515489
99	D	Male	37.38082192	175.3	71.9	23.38099238	46.65	65.20758017
99	D	Male	37.68767123	174	72.6	23.97938962	47.47	66.17191493
99	D	Male	38.24383562	174	73.2	24.17756639	51.33	73.20253815
99	D	Male	38.51232877	174	76.2	25.16845026	49.2	67.37032338
99	D	Male	38.78082192	175.3	75.6	24.60129469	45.85	69.24428719
99	D	Male	38.83835616	175.3	77.1	25.09266976	47.57	67.90189252
99	D	Male	39.20273973	175.3	78.1	25.40181301	47.68	64.11403203
101	E	Female	22.43013699	164	50	18.59012493	59.16	70.28195045
101	E	Female	22.49041096	164	48.3	17.95806068	48.12	50.83000226
101	E	Female	23.48219178	165.1	59.1	21.68170017	49.78	55.74376498
101	E	Female	23.56438356	164	58.7	21.82480666	54.31	61.18460636
101	E	Female	23.61643836	165	58.2	21.37741047	51.93	57.09229796
101	E	Female	23.88493151	164	55.5	20.63503867	51.38	51.07115318
101	E	Female	23.98082192	165.1	55.3	20.28761454	50.76	53.94991268
101	E	Female	24.26849315	165	55.8	20.49586777	51.17	61.18443945
101	E	Female	24.3260274	165.1	55.6	20.39767393	47.26	48.83511315
101	E	Female	24.34520548	165.1	55.6	20.39767393	46.97	47.30100087
101	E	Female	24.36438356	165.1	55.6	20.39767393	52.32	52.4145987
101	E	Female	24.46027397	165	57.6	21.15702479	49.42	53.24815864
101	E	Female	25.09315068	165.1	51.8	19.0035883	48	61.62132707
101	E	Female	25.16986301	165	53.6	19.68778696	48.07	61.69908345
101	E	Female	25.19452055	164	54	20.07733492	50.13	59.36794956
101	E	Female	25.21369863	164	53.5	19.89143367	49.84	55.9978714
101	E	Female	25.23287671	164	53.4	19.85425342	52.26	61.96078348
104	C	Female	27.25479452	156	57	23.42209073	63.91	77.69148429
104	C	Female	27.48493151	154.9	58.8	24.50611632	63.18	83.61081386
104	C	Female	27.73424658	154.9	58.9	24.54779339	61.58	85.12410771
104	C	Female	27.88767123	156	58.5	24.03846154	63.12	83.11357084
104	C	Female	28.26575342	154	59	24.87771968	65.59	79.48176932
104	C	Female	28.64931507	154.9	60.5	25.21462648	56.48	77.78327726
107	D	Male	40.01369863	175	67	21.87755102	59.25	86.56941479
107	D	Male	40.30136986	177.8	51.8	16.38574706	55.87	77.71067603
107	D	Male	40.49315068	177.8	70.3	22.23779958	60.23	81.74381931
107	D	Male	40.55068493	175	67	21.87755102	39.41	59.22227477
107	D	Male	40.68493151	177.8	68.8	21.76330883	58.4	79.91307175
107	D	Male	40.79452055	177.8	63.7	20.15953011	44.84	65.36063817
107	D	Male	41.71506849	178	64.4	20.32571645	55.77	76.25436442
107	D	Male	41.83561644	173	65	21.71806609	59.34	88.02050771
107	D	Male	42.10410959	175	65	21.2244898	56	78.16991201
107	D	Male	42.35342466	173	63.9	21.35052959	51.12	67.53694288
107	D	Male	42.44931507	173	64.4	21.51759163	60.87	96.17513689
107	D	Male	42.69863014	173	63.5	21.21687995	48.94	72.51738025
107	D	Male	42.81369863	179	64.3	20.06803783	60.27	83.36307265
108	E	Female	26.59178082	158	49.1	19.66832238	48.21	65.27411506
108	E	Female	26.63013699	158	49.8	19.94872617	45.29	61.07298901
108	E	Female	26.64931507	160	48.9	19.1015625	42.64	60.32167872
108	E	Female	26.66849315	158	48.8	19.54814934	49.85	68.35814288
108	E	Female	26.74520548	158	48	19.22768787	44	59.6754823
108	E	Female	26.78356164	158	50	20.02884153	49.23	67.80158682
108	E	Female	26.83561644	158	48	19.22768787	44.02	60.51869211
108	E	Female	26.86575342	158	48	19.22768787	49.57	65.28273721
108	E	Female	27.05205479	158	48.7	19.50809165	49.29	66.12983432
108	E	Female	27.22191781	160	51	19.921875	41.16	57.06304954
108	E	Female	27.28219178	160	50.6	19.765625	43.08	61.706695
108	E	Female	27.32054795	160	50.7	19.8046875	44.69	61.98113441
108	E	Female	27.41643836	158	48.4	19.3879186	47.41	69.78759286
108	E	Female	27.56438356	158.8	46.7	18.51892976	43.43	58.52696354
108	E	Female	27.60821918	158	46.6	18.66688031	45.82	67.27353676
108	E	Female	27.78082192	160	46.8	18.28125	40.3	61.45318466
108	E	Female	27.8	158	46.2	18.50664958	42.91	65.03970736
108	E	Female	27.92876712	160	47.6	18.59375	41.29	59.00121078
108	E	Female	28.0109589	158	46.5	18.62682262	45.58	73.74178322
108	E	Female	28.10684932	158	49.1	19.66832238	41	61.40927385
108	E	Female	28.22191781	158	46.7	18.70693799	47.26	73.7539153
108	E	Female	28.43287671	160	43.7	17.0703125	32.41	55.74509014
108	E	Female	28.45205479	160	45.1	17.6171875	36.58	60.66473788
108	E	Female	28.47123288	158	45.4	18.18618811	38.78	58.90313586
108	E	Female	28.48493151	160	45	17.578125	38.51	59.02676774
108	E	Female	28.50684932	158	45.5	18.22624579	42.07	65.63693301
108	E	Female	28.60547945	158	46.9	18.78705336	40.77	70.41149983
108	E	Female	28.73972603	160	45.8	17.890625	39.2	64.77973363
108	E	Female	28.83013699	160	48.1	18.80078125	54.65	85.01323252
108	E	Female	28.9890411	158	50.7	20.30924531	57.98	88.1158039
108	E	Female	29.18082192	158	52.6	21.07034129	51.44	85.60641307
111	B	Male	29.89315068	178	55	17.35891933	27.92	49.16255795
111	B	Male	30.00273973	179.1	57.1	17.8041395	28.26	50.68736696
111	B	Male	30.16164384	178	57.2	18.0532761	24.16	45.91988374
111	B	Male	30.18082192	178	56.4	17.80078273	25.5	49.02032476
111	B	Male	30.2	179.1	56.2	17.52044546	23.64	46.57897934
111	B	Male	30.6739726	178	55	17.35891933	23.1	42.88507018
111	B	Male	30.69863014	178	56.2	17.73765939	24.22	46.90319195
111	B	Male	30.75616438	179.1	52.7	16.42931451	22.83	44.49100039
111	B	Male	30.85205479	177.8	55.7	17.61942299	21.6	43.37748846
111	B	Male	30.98082192	179.1	55.3	17.24922148	22.19	40.37420108
111	B	Male	31.07671233	178	55	17.35891933	19.33	39.46408947
111	B	Male	31.09589041	178	55.3	17.45360434	19.56	40.01445698
111	B	Male	31.13424658	179.1	54.4	16.9592924	19.76	38.40860681
111	B	Male	31.17260274	178	55	17.35891933	18.44	38.19593778
111	B	Male	31.36438356	178	55.5	17.50094685	18.23	38.03475462
111	B	Male	31.50410959	178	59.4	18.74763287	16.67	31.28196219
111	B	Male	31.52328767	178	57.6	18.17952279	17.8	37.13802229
112	B	Male	28.92054795	182.9	67.6	20.20781163	34.53	51.91541908
112	B	Male	28.99726027	182.9	66.9	19.99855915	37.5	54.49619053
112	B	Male	29.20821918	182	64.5	19.47228596	38.12	54.23782815
112	B	Male	29.24657534	182.9	65.2	19.49037454	40.7	56.41750242
112	B	Male	29.59178082	180	60.9	18.7962963	37.51	51.86417454
112	B	Male	29.80273973	180	61.3	18.91975309	31.66	47.09557947
112	B	Male	29.82191781	180	65	20.0617284	37.34	55.9844762
112	B	Male	29.86027397	182.9	67.5	20.17791842	35.75	45.68752079
112	B	Male	30.29589041	183	63	18.81214727	29.44	43.11078102
112	B	Male	30.4109589	183	64	19.11075278	30.94	48.45024432
112	B	Male	30.64109589	180	60.3	18.61111111	31.36	51.65877711
112	B	Male	30.67945205	183	66.1	19.73782436	23.34	36.7940126
112	B	Male	30.77808219	180	64	19.75308642	29.84	50.6095883
112	B	Male	30.98630137	180	67	20.67901235	30.09	49.21313679
112	B	Male	31.0630137	180.3	63.5	19.53359917	28.25	46.20433637
112	B	Male	31.37534247	180	68.9	21.2654321	27.95	55.87308844
112	B	Male	31.56164384	180.3	58.9	18.11856679	17.79	32.56751249
112	B	Male	31.58082192	180.3	62.1	19.10293715	18.67	37.19666586
112	B	Male	31.60547945	180	61.1	18.85802469	18.95	35.18969575
112	B	Male	31.81643836	180	66.2	20.43209877	20.74	41.46733114
112	B	Male	31.83561644	180	68	20.98765432	20.08	40.39718258
112	B	Male	31.86849315	180	68.9	21.2654321	19.64	36.46824885
114	D	Male	27.3369863	191	106.6	29.22069022	57.94	92.93337308
114	D	Male	27.41369863	191	97	26.58918341	57.39	90.76930134
114	D	Male	27.51506849	191	97	26.58918341	63.36	94.21557755
114	D	Male	27.58630137	191	96.7	26.50694882	61.66	84.26222743
114	D	Male	27.72054795	190.5	102.2	28.1618341	60.66	93.53024191
114	D	Male	28.10410959	191	106	29.05622105	57.37	90.44118638
114	D	Male	28.29589041	191	110.2	30.20750528	57.8	90.32450536
114	D	Male	28.62191781	191	108	29.60445163	56.92	91.48477463
114	D	Male	28.85205479	191	109.8	30.09785916	50.99	87.62850068
114	D	Male	28.98630137	191	111.3	30.5090321	58.36	90.31216234
114	D	Male	29.21643836	190	113.1	31.32963989	58.65	93.43072823
114	D	Male	29.33150685	191	110.3	30.23491681	54.97	88.03987725
114	D	Male	29.35068493	193	110	29.53099412	53.28	72.96133245
114	D	Male	29.44657534	191	110.7	30.34456292	55.97	88.8460132
114	D	Male	29.56164384	191	110.4	30.26232834	50.57	80.10851135
114	D	Male	29.79178082	193	113.9	30.57800209	52.05	80.38616823
114	D	Male	29.94520548	193	114.3	30.68807216	58.55	83.78510036
114	D	Male	30.11780822	191	114.3	31.33137798	55.36	84.28957798
116	D	Male	25.34246575	168	69.3	24.55357143	68.18	81.43862065
116	D	Male	25.43835616	168	64	22.67573696	74.09	87.16147965
116	D	Male	25.55342466	167.6	68	24.20811	65.38	79.44476626
116	D	Male	25.64931507	168	64	22.67573696	69.76	82.5240216
116	D	Male	25.66849315	167.6	69.9	24.88451308	68.37	81.92718211
116	D	Male	25.9369863	168	64	22.67573696	60.8	75.85870032
116	D	Male	25.97534247	167	66	23.66524436	68.72	80.150512
116	D	Male	26.03287671	168	66.8	23.66780045	64.27	78.93810985
116	D	Male	26.09041096	167.6	68	24.20811	69.02	81.61122616
116	D	Male	26.12876712	167.6	68	24.22235007	73.23	85.31118191
116	D	Male	26.14794521	168	70.3	24.90787982	76.33	88.34871402
116	D	Male	26.20547945	167.6	71.9	25.59651631	73.26	85.53433901
116	D	Male	26.35890411	168	71.8	25.4393424	72.24	82.68362417
116	D	Male	26.43561644	168	151.8	53.78401361	76.45	88.62300307
116	D	Male	26.45479452	168	69.7	24.69529478	73.75	83.5224357
116	D	Male	26.4739726	167.6	70.4	25.06251388	82.26	94.83533261
116	D	Male	26.49315068	168	69.9	24.76615646	81.39	91.70065968
116	D	Male	26.5890411	167.6	67.1	23.88770855	67.97	82.13496361
116	D	Male	26.60821918	168	67.7	23.986678	74.31	84.98821912
116	D	Male	26.62739726	168	68.5	24.27012472	77.52	86.42294165
116	D	Male	26.83561644	168	66	23.38435374	71.2	82.1804822
116	D	Male	26.85753425	168	64.9	22.98044218	76.63	90.15879172
116	D	Male	26.96712329	167.6	63.8	22.71290321	60.19	70.50608557
116	D	Male	26.99178082	167.6	65	23.14010515	71.35	84.48991022
116	D	Male	27.0109589	167.6	66.5	23.67410758	68.88	78.12146893
116	D	Male	27.22191781	168	66.5	23.56150794	59.99	74.08465116
116	D	Male	27.24109589	167.6	66.4	23.63850741	68.96	82.90460602
116	D	Male	27.26027397	167.6	66.8	23.78090806	69.96	81.88054223
116	D	Male	27.37534247	167.6	67.5	24.03010919	73.98	86.84696256
126	E	Female	26.16986301	157	63.5	25.76169419	73.69	90.81856628
126	E	Female	26.4	155	68	28.30385016	77.24	95.3145737
126	E	Female	26.57260274	157.5	68.3	27.53338372	75.69	96.15866764
126	E	Female	26.86027397	157	64	25.96454217	72.28	88.00734464
126	E	Female	27.03287671	157.5	67.2	27.08188461	45.97	63.18038544
126	E	Female	27.05205479	157.5	65.6	26.44494835	54.51	79.2583776
126	E	Female	27.07123288	157	66.3	26.89764291	58.14	80.06741393
126	E	Female	27.09041096	157.5	69.9	28.15822625	57.8	76.43943417
126	E	Female	27.10958904	157	67.4	27.34390847	62.12	81.48882122
126	E	Female	27.35890411	157	64	25.96454217	66.49	82.35290364
126	E	Female	27.4739726	157	64	25.96454217	66.53	85.19891227
126	E	Female	27.55068493	157	60.2	24.42289748	58.6	80.94305679
126	E	Female	27.62739726	157	61.7	25.03144144	55.98	76.97089452
126	E	Female	27.74246575	157	59	23.93606231	58	76.12491686
126	E	Female	27.85753425	157	58.1	23.57093594	54.05	71.30201513
126	E	Female	27.91506849	157	59	23.93606231	61.36	78.12306401
126	E	Female	27.93150685	157	59.4	24.0983407	59.04	79.2603742
126	E	Female	28.1260274	157	58.9	23.89549272	57.44	75.01031356
126	E	Female	28.24109589	157	60.1	24.38232788	56.47	73.02816602
126	E	Female	28.36986301	157	61	24.74745426	60.5	80.99321159
126	E	Female	28.4	157	57	23.12467037	45.55	55.98621316
126	E	Female	28.45205479	157	55.3	22.43498722	54.54	71.05166558
126	E	Female	28.54246575	157.5	54.4	21.92592593	61.18	82.1665957
126	E	Female	28.56712329	157	54.4	22.06986085	60.89	75.3223557
126	E	Female	28.65753425	160	55.7	21.7578125	57.17	77.6207224
126	E	Female	28.73424658	160	53.6	20.9375	51.73	70.51936623
126	E	Female	28.8109589	160	52.8	20.625	54	72.71101737
126	E	Female	28.89315068	157.5	52.6	21.20433359	59.3	74.28436657
126	E	Female	28.9890411	157	49.9	20.24422897	56.01	78.19552752
127	B	Male	23.81917808	182	68	20.52892163	30.32	45.51441471
127	B	Male	23.83287671	182	68	20.52892163	32.81	46.2001608
127	B	Male	23.85753425	182	71.3	21.52517812	31.99	45.3469343
127	B	Male	23.95342466	182	68	20.52892163	32	44.84256527
127	B	Male	23.99178082	182	70.5	21.28366139	27.22	41.59397045
127	B	Male	24.15890411	182	73	22.03840116	31.2	45.54689064
127	B	Male	24.26027397	182	72	21.73650525	29.13	40.24744627
127	B	Male	24.37534247	182.9	67.8	20.26759806	29.28	42.55196386
127	B	Male	24.42465753	182	73	22.03840116	36.02	49.68448491
127	B	Male	24.49041096	182	75.1	22.67238256	32.49	43.00884343
127	B	Male	24.52876712	182.9	76	22.71884148	33.84	42.39623499
127	B	Male	24.60547945	182.9	75.1	22.44980257	28.9	39.51975719
127	B	Male	24.62465753	182	76.3	23.03465765	27.72	37.70789916
127	B	Male	24.64383562	182	75	22.64219297	28.76	38.56649588
127	B	Male	24.66027397	182.9	75.5	22.56937542	30.35	41.39034851
129	C	Female	28.23835616	156	53.2	21.86061801	88.42	98.1908963
129	C	Female	28.50684932	154.9	49.7	20.71350308	96.21	102.8830036
129	C	Female	28.68219178	156	52	21.36752137	102.09	108.3112723
129	C	Female	28.75616438	154.9	47.5	19.79660757	94.62	104.3685529
129	C	Female	29.23561644	154.9	46.9	19.54654516	96.91	103.8341086
129	C	Female	29.98356164	156	49.3	20.25805391	90.9	101.5390181
129	C	Female	30.77260274	155.6	51.6	21.31230959	85.56	92.0274453
130	D	Male	25.24931507	185	68	19.86851717	95.34	105.4448495
130	D	Male	25.58082192	185	69	20.16070124	86.16	99.38166977
130	D	Male	25.65205479	185	70.1	20.48210373	90.65	100.7246148
130	D	Male	25.81917808	184	67.9	20.0555293	60.71	85.30164736
130	D	Male	25.84383562	185	67.9	19.83929876	80.37	98.11085275
130	D	Male	25.8630137	183.5	71.8	21.33507562	88.07	100.8360731
130	D	Male	25.88219178	185	72.2	21.09569028	88.3	98.61721284
130	D	Male	26.24657534	182.9	67.6	20.20781163	91.49	101.7978621
130	D	Male	26.64931507	185	73.4	21.44631118	89.63	102.2794169
130	D	Male	27.37808219	185	68.9	20.13148283	85.43	97.45427773
130	D	Male	27.43561644	185	67.1	19.6055515	87.09	99.30017561
130	D	Male	27.62739726	185	69.4	20.27757487	83.89	94.84462655
131	D	Female	26.22739726	168	58.5	20.72704082	101.46	101.1579088
131	D	Female	26.36164384	168	67.3	23.84495465	99.77	100.1756111
131	D	Female	26.4	168	67.6	23.95124717	92.82	98.20305969
131	D	Female	26.41917808	168	66.7	23.63236961	95.15	98.69723218
131	D	Female	26.47671233	168	67.6	23.944161	96.04	100.4265811
131	D	Female	27.12876712	168	70.8	25.08503401	88.15	97.49347959
133	C	Female	28.7890411	158	57	22.83287935	71.42	95.11339706
133	C	Female	28.8739726	157	50.3	20.40650736	52.32	78.75545157
133	C	Female	28.9369863	158	50.3	20.14901458	42.49	63.13714395
133	C	Female	28.96986301	158	50.3	20.14901458	81.69	120.3852866
133	C	Female	28.97808219	158	50.3	20.14901458	78.07	111.9676224
133	C	Female	29.2	157	47.7	19.35169784	35.38	52.33099203
133	C	Female	29.43013699	160	44.5	17.3984375	40.3	72.48119433
133	C	Female	29.45479452	158	45	18.02595738	55.47	89.84211831
138	D	Male	37.1369863	174	71	23.45091822	57.06	82.49197569
138	D	Male	37.84657534	176.5	73.8	23.69010264	37.09	54.63525363
138	D	Male	38.01917808	176.5	77.9	25.00621945	55.46	88.00659558
138	D	Male	38.23013699	175.3	78.4	25.51245375	47.63	76.06379723
138	D	Male	38.64657534	174	71	23.45091822	42.1	56.7630998
138	D	Male	39.26575342	176.5	79.3	25.4556252	48.46	71.58595538
138	D	Male	39.74520548	176.5	77.6	24.90991822	44.76	70.95455812
138	D	Male	39.88219178	174	79.3	26.19236359	46.17	73.29043104
138	D	Male	39.89315068	174	79.3	26.19236359	54.12	87.55630981
138	D	Male	39.91780822	176.5	81.2	26.06553299	59.5	86.73930982
138	D	Male	40.07671233	174	83	27.41445369	59.65	90.39819363
140	C	Female	20.32054795	157	55	22.31327843	73.87	81.01179184
140	C	Female	20.49315068	157	55	22.31327843	80.03	80.99943587
140	C	Female	20.70410959	157	55	22.31327843	80.41	83.25831512
140	C	Female	21.13972603	157	55	22.31327843	80.87	81.24189879
140	C	Female	21.74246575	157	59	23.93606231	78.47	85.46890212
140	C	Female	22.09863014	157	59	23.93606231	76.96	83.46477042
140	C	Female	22.50136986	157	61.2	24.82859345	80	86.00346372
140	C	Female	22.73150685	157	62.8	25.47770701	77.48	86.27929463
140	C	Female	23.09589041	157	59.4	24.0983407	80.84	86.26864278
141	B	Female	50.22465753	157	54	21.90758246	27.73	57.46864237
141	B	Female	50.26849315	157	56.5	22.92182239	28.51	56.87227796
141	B	Female	50.28767123	157	57	23.12467037	26.98	54.43245052
141	B	Female	50.3260274	157	56.3	22.84068319	32.77	63.92705662
141	B	Female	50.34520548	157	57	23.12467037	33.93	66.38171837
141	B	Female	50.36438356	157	56	22.7189744	33.17	64.24782478
141	B	Female	50.45479452	157.5	56	22.57495591	32.96	60.1805703
141	B	Female	50.51232877	157	56	22.7189744	37.46	66.14285868
141	B	Female	50.5890411	157	55.8	22.63783521	34.39	59.74025843
141	B	Female	50.66575342	157	56	22.7189744	37.12	66.51141523
141	B	Female	50.74794521	157	58.5	23.73321433	37.54	66.23835151
141	B	Female	50.8630137	151.5	56	24.39847945	32.69	60.18762792
141	B	Female	50.95342466	154.9	58	24.17269977	35.14	68.99228573
141	B	Female	51.08767123	154.9	59.1	24.63114752	33.19	60.18274505
141	B	Female	51.18356164	154.9	58.6	24.42692989	34.02	63.70642019
141	B	Female	51.26027397	157	58.5	23.73321433	28.77	53.52911815
141	B	Female	51.32054795	157	58.7	23.81435352	31.51	59.08905878
141	B	Female	51.34246575	157	58	23.53036634	30.74	55.40366023
141	B	Female	51.36164384	157	58.2	23.61150554	32.69	64.95327442
141	B	Female	51.38082192	157	58.9	23.89549272	29.97	62.19029972
141	B	Female	51.4	157	57	23.12467037	32.7	63.73740181
141	B	Female	51.41917808	157	58.5	23.73321433	29.98	67.13257073
141	B	Female	51.50958904	157	57.6	23.37214491	31.17	63.47363785
141	B	Female	51.53424658	157	57.6	23.36808795	28.84	61.01822128
141	B	Female	51.60547945	156.8	58.1	23.63110423	30.9	60.91226204
141	B	Female	51.70136986	156.8	57.6	23.42773844	29.36	57.85588592
141	B	Female	51.86027397	157	58.5	23.73321433	22.28	54.66080567
141	B	Female	51.89863014	157	55.6	22.55669601	30.5	62.08783734
141	B	Female	52.03287671	157	57	23.12467037	27.41	56.26784176
141	B	Female	52.14246575	157	53.5	21.70473447	28.61	57.85501164
141	B	Female	52.18630137	157	54.8	22.23213923	26.27	55.70529713
141	B	Female	52.25753425	157	54.8	22.23213923	27.07	56.66019571
141	B	Female	52.33424658	154.9	52.9	22.04300157	28.73	59.72316492
141	B	Female	52.39178082	154	52.9	22.30561646	28.71	58.60069823
141	B	Female	52.46849315	154.9	53.7	22.38058582	30.79	54.66316319
141	B	Female	52.54520548	154.9	53.6	22.34724417	25.54	54.05221368
141	B	Female	52.62191781	157	54	21.89946854	26.38	56.79709255
141	B	Female	52.69863014	154.9	55.3	23.04741892	26.8	56.03034893
141	B	Female	52.77534247	154.9	54	22.49728161	29.26	66.63140672
141	B	Female	52.90958904	154.9	55.5	23.13077306	26.04	54.18852106
141	B	Female	53.00547945	154.9	55.2	23.00574185	24.84	64.17135988
141	B	Female	53.08219178	154.9	54	22.49728161	26.09	52.32776906
142	D	Male	22.46027397	182	78.6	23.72901823	101.57	107.8433907
142	D	Male	22.8	182.9	79	23.60666989	104.85	103.081402
142	D	Male	23.15068493	182.9	77.9	23.28681252	97.21	104.505877
142	D	Male	23.4	182	77	23.24598478	100.32	102.5753518
142	D	Male	23.53424658	182.9	76.7	22.91613668	106	103.0636186
142	D	Male	23.66575342	182.9	77.9	23.28681252	100.31	101.7370442
142	D	Male	23.78356164	182	77.1	23.27617438	99.25	98.89241166
142	D	Male	24.24383562	182.9	79.5	23.76510392	99.53	99.82533231
142	D	Male	24.49315068	182	74.8	22.58181379	108.1	103.8386953
142	D	Male	24.78082192	182	81.6	24.63470595	105.11	106.6466253
142	D	Male	25.08767123	182.9	79.8	23.86375152	108.8	104.7600783
145	E	Female	23.5890411	159	50	19.77769867	53.71	66.05980014
145	E	Female	24.05205479	159	52	20.56880661	47.76	62.46258355
145	E	Female	24.7260274	159	50.5	19.97547565	49.81	65.77836275
145	E	Female	24.94246575	159	52	20.56880661	48.26	61.08090709
145	E	Female	25.32054795	157.5	52.1	21.00277148	47.24	66.80519174
145	E	Female	25.71780822	157.5	52	20.96245906	45.04	64.8378267
145	E	Female	26.10684932	159	53.1	21.00391598	46.26	61.92601947
146	D	Male	25.63013699	167	71.4	25.60149163	61.66	71.81975452
146	D	Male	25.76438356	167	75	26.89232314	60.96	73.91054024
146	D	Male	25.8739726	167	75	26.89232314	69.18	81.78031076
146	D	Male	25.95616438	170.2	74.4	25.68347738	56.41	66.63622267
146	D	Male	26.01369863	167	76.4	27.39431317	60.05	68.79624471
146	D	Male	26.03287671	167	75	26.89232314	62.54	73.13861828
146	D	Male	26.05205479	167	75	26.89232314	59.32	73.34911054
146	D	Male	26.33424658	170.2	77.2	26.65005986	55.81	69.87972531
146	D	Male	26.47123288	170.2	77.9	26.89170548	57.29	72.09005992
146	D	Male	26.60273973	169	77	26.95984034	60.8	72.41269067
146	D	Male	26.83287671	169	72.7	25.45429082	45.54	65.39464949
146	D	Male	26.85205479	169	73.9	25.87444417	65.51	80.73844839
146	D	Male	26.87123288	170.2	73.8	25.47635256	60.29	73.36152379
146	D	Male	26.89041096	169	73.9	25.87444417	61.38	75.90226073
146	D	Male	27.13972603	169	70.8	24.77504289	57.56	73.12724855
146	D	Male	27.27945205	167	71	25.4580659	58.72	71.11689959
146	D	Male	27.35616438	167	72	25.81663021	58.25	73.82879904
146	D	Male	27.62465753	170.2	73.6	25.40731095	61.26	73.31667418
146	D	Male	27.90684932	170.2	72.9	25.16221325	53.62	74.3726089
146	D	Male	28.02191781	170.2	73.7	25.44183176	46.89	66.61840163
146	D	Male	28.04657534	170.2	76.6	26.44293504	57.77	71.21095442
146	D	Male	28.06575342	170.2	78.2	26.99526789	50.77	73.20970709
146	D	Male	28.08493151	167	77.6	27.82459034	59.74	77.31373209
146	D	Male	28.10410959	167	76.6	27.46602603	63.01	78.35741593
146	D	Male	28.15616438	170.2	78.3	27.02633661	57.81	72.23116771
146	D	Male	28.44931507	170.2	80.3	27.71330059	54.03	72.8919626
146	D	Male	28.46849315	167	80.3	28.79271397	64.65	79.27632091
148	C	Female	31.92054795	165.1	53.8	19.73731758	68.22	67.09579767
148	C	Female	31.95890411	165	59	21.67125803	74.47	75.16375162
148	C	Female	31.97808219	165	55.7	20.45913682	76.02	75.93812772
148	C	Female	32.03561644	165.1	53.5	19.62725819	80.56	80.22007094
148	C	Female	32.13150685	165	54.8	20.12855831	82.85	81.10502131
148	C	Female	32.43835616	164	56.3	20.93248067	85.52	85.3055052
148	C	Female	32.52876712	162.6	56.3	21.29449339	71.75	73.83821409
148	C	Female	32.54794521	165.1	54.3	19.90240667	75.53	78.99662655
148	C	Female	32.64383562	164	56	20.82093992	79.05	79.8535437
148	C	Female	32.73972603	162.6	55.4	20.96543106	80.72	81.30354947
148	C	Female	32.9369863	162.6	56.2	21.25667013	81.76	83.72286343
148	C	Female	33.14794521	162.6	55.9	21.14320036	78.35	80.03121454
148	C	Female	33.45479452	165	56.2	20.64279155	80.93	82.8291952
148	C	Female	33.56986301	165	55.3	20.32323232	85.63	87.49175652
148	C	Female	33.83835616	165	55.8	20.49586777	81.09	83.14488259
148	C	Female	34.0109589	166.4	54.9	19.82739691	77.08	76.64492882
148	C	Female	34.26027397	165	54.5	20.01836547	80.02	81.9190852
148	C	Female	34.52876712	165	55.8	20.49586777	83.25	85.06484604
148	C	Female	34.64383562	164	55.3	20.56067817	85.24	85.38485052
148	C	Female	34.67671233	162.6	55.6	21.03351292	75.78	75.73309902
148	C	Female	34.70136986	162.6	55.3	20.91626082	73.86	74.40358698
148	C	Female	34.72054795	165	55.8	20.49586777	73.66	73.19942264
148	C	Female	34.77808219	165	55.3	20.31221304	74.62	73.98402939
149	B	Male	57.47671233	180.3	90.3	27.77770087	26.44	38.28528013
149	B	Male	57.51506849	180.3	88.4	27.19323098	28.81	42.28312667
149	B	Male	57.53424658	183	88.5	26.42658783	29.07	42.53189635
149	B	Male	57.89863014	180.3	90	27.68541615	25.23	38.78326392
149	B	Male	58.43561644	180.3	88.5	27.22399255	25.61	42.12049062
149	B	Male	58.55068493	180.3	88.9	27.34703884	33.03	50.98201161
149	B	Male	59.57260274	183	87	25.97867957	25.46	38.9621034
149	B	Male	59.72054795	183	87.1	26.00854012	24.46	36.26763006
149	B	Male	59.89315068	180.3	88	27.07018468	24.34	42.7105121
149	B	Male	60.19452055	180.3	88.5	27.22399255	30.3	45.83533895
151	C	Female	22.13424658	152	47.1	20.38608033	73.43	95.33592632
151	C	Female	22.72876712	152	44.4	19.21745152	71.21	99.25496411
151	C	Female	22.80547945	152.4	46.1	19.84865081	65.75	90.86286444
151	C	Female	22.92054795	152	50.3	21.77112188	76.77	113.5126294
151	C	Female	22.93972603	152	51.2	22.16066482	81.26	103.4960975
151	C	Female	23.03561644	152	47	20.34279778	67.51	99.85070072
151	C	Female	23.36164384	152.4	47.7	20.53754108	50.46	76.963095
151	C	Female	23.38082192	152	48.5	20.99203601	57.26	90.12962915
151	C	Female	23.4	152	48.3	20.90547091	69.69	98.9296876
151	C	Female	23.41917808	152	50.3	21.77112188	73.14	99.8396099
151	C	Female	23.63013699	152	46.6	20.16966759	71.83	97.71081427
151	C	Female	23.87945205	152.4	46	19.80559517	57.46	88.42306896
151	C	Female	24.08493151	151	46.7	20.48155783	63.4	92.28598921
151	C	Female	24.18082192	151	44.8	19.64826104	50.81	86.44054062
151	C	Female	24.2630137	152	45.3	19.60699446	42.6	71.60857007
151	C	Female	24.28219178	152	43.7	18.91447368	59.92	88.90377973
151	C	Female	24.33972603	152	43.6	18.87119114	71.02	103.4679931
151	C	Female	24.51232877	152	49	21.20844875	65.53	97.39929264
153	B	Male	42.2739726	170.2	59.7	20.60891935	52.92	69.00541034
153	B	Male	43.09315068	170.2	59.7	20.62272767	45.25	63.78085269
153	B	Male	43.30958904	168	61.3	21.71556122	48.28	86.24881552
153	B	Male	43.32876712	168	54	19.13265306	47.73	83.20749259
154	B	Male	32.47671233	171	71.3	24.38357101	36.35	50.25157716
154	B	Male	32.70684932	171	70.5	24.10998256	39.6	56.90265143
154	B	Male	32.97534247	175.3	69.5	22.61626959	35.14	48.25224111
154	B	Male	33.22465753	171	68.2	23.32341575	35.28	50.58079748
154	B	Male	33.4739726	171	68.4	23.39181287	32.37	44.39699638
154	B	Male	33.54794521	171	68.9	23.56280565	30.9	48.42733807
154	B	Male	33.5890411	171	67	22.91303307	37.83	55.66930543
154	B	Male	33.66575342	171	69.4	23.73379843	36.36	52.86991904
154	B	Male	33.81917808	172.7	67.2	22.53121428	31.55	49.40254768
154	B	Male	33.87671233	171	65.7	22.46845183	40.37	62.76686725
154	B	Male	33.89041096	171	71	24.28097534	34.19	56.73434166
154	B	Male	33.94794521	171	66.7	22.80017783	36.92	52.92260176
154	B	Male	34.19726027	171	71.7	24.52036524	33.26	54.37945205
154	B	Male	34.3369863	171	72.3	24.72555658	31.79	49.97356046
154	B	Male	34.52876712	175.3	70.3	22.87985489	34.03	50.98542832
154	B	Male	34.75890411	171	71	24.28097534	36.86	50.25174187
154	B	Male	35.00821918	171	71.2	24.34937246	32.68	55.75157604
154	B	Male	35.02739726	171	72.1	24.65715947	36.67	60.19978658
154	B	Male	35.14246575	171	72	24.62296091	34.95	57.39593849
154	B	Male	35.23835616	171	71.7	24.52036524	32.47	49.93600066
154	B	Male	35.27671233	171	73.5	25.13593926	30.98	52.16728558
154	B	Male	35.29315068	175.3	73.5	23.91141712	34.19	55.14153823
157	C	Female	29.84931507	165.1	59.2	21.71838663	91.9	88.45923856
157	C	Female	30.1369863	165	56.2	20.64279155	86.33	85.00260081
157	C	Female	30.19452055	165	57	20.93663912	91.24	90.14449888
157	C	Female	30.21369863	165	55	20.2020202	90.33	89.11913193
157	C	Female	30.23287671	165.1	57.4	21.05803028	86.57	82.85300128
157	C	Female	30.27123288	165	56.8	20.86317723	88.22	84.501738
157	C	Female	30.52054795	165	55	20.2020202	88.32	84.0123793
157	C	Female	30.63287671	165	58.6	21.52433425	85.31	83.2528212
157	C	Female	30.69315068	165	59.5	21.85491276	84.11	80.68919635
157	C	Female	30.80821918	165	60.1	22.07529844	88.44	86.09781121
157	C	Female	30.92328767	165	59.9	22.00183655	89.41	87.9095607
157	C	Female	30.94246575	165	58.1	21.34067952	85.43	83.02771516
157	C	Female	30.96164384	165	57.2	21.01010101	87.89	93.82617701
157	C	Female	30.97808219	165.1	57.3	21.02134382	90.55	89.08900427
157	C	Female	31.05753425	163	55.1	20.73845459	98.17	100.7249206
157	C	Female	31.30684932	162.6	56.3	21.29449339	91.81	90.93475921
157	C	Female	31.42191781	165	56.7	20.82644628	89.01	86.42395625
157	C	Female	31.61369863	165	57	20.93663912	87.56	99.05373568
157	C	Female	31.86849315	163	56.7	21.34066017	95.73	94.50451881
157	C	Female	32.22739726	165	55.8	20.49586777	84.43	83.17691701
157	C	Female	32.28493151	165	55.8	20.49586777	86.61	88.59250574
157	C	Female	32.38082192	165	53.7	19.72451791	90.35	92.98440672
158	B	Female	28.93424658	161	63	24.30461788	41.64	60.45133818
158	B	Female	29.04931507	161	63.4	24.45893291	35.62	49.66177647
158	B	Female	29.08767123	170.2	62.5	21.57550183	41.21	65.44207859
158	B	Female	29.68219178	161	59.5	22.95436133	38.6	60.76648875
158	B	Female	29.89315068	170.2	58	20.0220657	35.32	52.9704164
158	B	Female	29.95068493	161	57.7	22.25994368	35.77	53.49033441
158	B	Female	29.9890411	161	60.3	23.2629914	39.93	59.70645469
158	B	Female	30.21917808	170.2	59.4	20.5122611	31.63	45.28078107
158	B	Female	30.31506849	170.2	59	20.35691749	36.25	56.60676027
158	B	Female	30.50410959	161	61.4	23.68735774	36.83	54.60681868
158	B	Female	30.5260274	161	61.2	23.62177385	38.43	64.88116208
158	B	Female	30.58356164	161	61.7	23.80309402	37.8	57.58619076
158	B	Female	30.7369863	161	62.9	24.26603912	40.4	60.84240636
158	B	Female	30.96712329	170.2	61.4	21.19922508	32.32	47.97057273
158	B	Female	31.29315068	161	59.4	22.91578257	36.33	54.66402886
158	B	Female	31.55616438	170.2	59.2	20.43286325	32.69	47.28220165
158	B	Female	31.70958904	170.2	59.4	20.50535694	28.66	47.53305621
158	B	Female	31.77260274	170.2	60.3	20.82640041	34.17	52.60447085
160	B	Male	56.54246575	174	64	21.13885586	33.66	65.05389866
160	B	Male	56.88767123	174	61.7	20.37917823	35.75	67.36529737
160	B	Male	57.17534247	174	62.1	20.51129608	36.13	69.01074889
160	B	Male	57.53972603	174	64	21.13885586	33.69	66.78316747
160	B	Male	57.88493151	174	65	21.46254459	29.79	69.5524113
160	B	Male	58.28767123	174	64	21.13885586	31.34	61.21367556
160	B	Male	58.82465753	174	60	19.81767737	32.66	60.99744223
160	B	Male	59.05479452	174	59.9	19.78464791	29.25	56.47832925
160	B	Male	59.14520548	174	59.9	19.7912538	30.15	60.91123559
160	B	Male	59.37534247	174	61	20.14797199	28.47	61.00769128
164	B	Male	22.58356164	168	51	18.06972789	30.12	43.47406804
164	B	Male	22.66027397	168	51	18.06972789	23.86	41.863916
164	B	Male	22.77534247	168	52	18.42403628	27.73	43.69586385
164	B	Male	22.89589041	168	53	18.77834467	30.89	45.93416114
164	B	Male	22.98630137	168	53	18.77834467	25.59	40.68168935
164	B	Male	23.04383562	168	52.5	18.60119048	29.46	40.28240438
164	B	Male	23.29315068	167.6	53.6	19.08168671	28.66	49.46918232
164	B	Male	23.40821918	168	53	18.77834467	25.89	38.29164784
167	E	Female	26.82739726	161	51.3	19.79090313	48.79	66.82943681
167	E	Female	26.88493151	161	50	19.28937927	59.83	76.53264138
167	E	Female	27.30684932	160	47.6	18.59375	40.85	70.44494725
167	E	Female	27.38356164	161	50	19.28937927	40.39	69.54510733
167	E	Female	27.49315068	160	49	19.140625	61.65	72.91061317
167	E	Female	27.51780822	160	48.4	18.90625	54.31	75.64252642
167	E	Female	27.65205479	161	49.6	19.13506423	57.19	73.33120478
167	E	Female	28.4	161	47.6	18.36348906	44.39	63.93016379
167	E	Female	28.41917808	161	48.1	18.55638286	43.44	59.88488181
167	E	Female	28.43835616	160	49.1	19.1796875	52.62	72.14103162
167	E	Female	28.47671233	161	49.6	19.13506423	50.11	71.21780778
167	E	Female	28.64383562	160	46.4	18.125	55.24	73.24684938
167	E	Female	28.70136986	161	49.6	19.13506423	53.65	70.96155595
167	E	Female	28.72054795	160	47	18.375	53.33	74.34509445
167	E	Female	28.73972603	160	48.5	18.9453125	54.94	77.35301526
167	E	Female	28.81643836	160	49.1	19.1796875	48.86	68.06441047
167	E	Female	29.12328767	160	46.8	18.28125	56.98	79.84149579
168	C	Female	27.89041096	161	57.6	22.22136492	74.01	81.97166498
168	C	Female	28.88767123	160	57.2	22.34375	72.99	84.74434054
168	C	Female	29.11780822	161	57.7	22.25994368	69.03	81.7853123
168	C	Female	29.19452055	161	55.8	21.52694726	37.23	48.85886961
168	C	Female	29.24931507	161	56.2	21.6812623	72.26	80.17603585
168	C	Female	29.30958904	161	57.1	22.02847112	56.68	63.712708
168	C	Female	29.36712329	161	56.5	21.79699857	75.16	81.53537293
168	C	Female	29.53972603	161	57.5	22.18278616	75.86	83.71008319
168	C	Female	29.7890411	160	58.7	22.9296875	76.54	82.90664126
168	C	Female	30.22739726	159	56.6	22.38835489	70.09	79.59838525
168	C	Female	30.57260274	159	56.6	22.38835489	66.93	72.69622637
169	E	Male	23.0630137	167	52.5	18.8246262	80.62	90.21114907
169	E	Male	23.15890411	167	51.3	18.39434903	78.95	89.00163328
169	E	Male	23.31232877	167	55	19.72103697	79.25	89.44515802
169	E	Male	23.6	172.7	50.7	16.99899649	69.57	77.59920563
169	E	Male	23.94520548	172.7	47.3	15.85902434	46.23	64.08026975
169	E	Male	24.13424658	167	48	17.21108681	65.34	82.22786436
169	E	Male	24.20821918	172.7	60.3	20.21774139	64.02	78.66661604
169	E	Male	24.30958904	167	63.5	22.76883359	67.86	82.05894623
169	E	Male	24.50136986	167	61.4	22.01584854	71.62	82.51091708
169	E	Male	24.75068493	167	61.4	22.01584854	67.78	82.9761142
169	E	Male	24.82739726	167	61.9	22.1951307	66.08	82.16900798
169	E	Male	25.01917808	167	63.5	22.76883359	61.95	81.18026027
169	E	Male	25.11506849	172.7	63.1	21.13977769	63.16	75.19477789
169	E	Male	25.26849315	167	62.5	22.41026928	61.78	81.44021615
169	E	Male	25.40273973	167	62.6	22.44612571	54.9	79.61324213
169	E	Male	25.47945205	172.7	57.8	19.37617371	47.74	69.69508188
169	E	Male	25.56986301	167	59	21.1552942	61.14	78.61740536
169	E	Male	25.63287671	167	61.4	22.01584854	54.48	76.36065158
169	E	Male	25.69041096	167	61.2	21.94413568	51.27	75.34052899
169	E	Male	25.8	172.7	61.8	20.71396456	51.3	67.63786699
169	E	Male	25.87945205	172.7	63.1	21.13977769	54.81	67.65156419
170	E	Female	24.01369863	167.6	48.9	17.4084791	56.58	89.97908488
170	E	Female	24.09041096	167.6	49.4	17.58647991	58.33	86.75615853
170	E	Female	24.53150685	167.6	48.1	17.12367781	59.88	87.99431587
170	E	Female	24.64657534	167.6	49	17.44407927	61.06	86.01155641
170	E	Female	24.93424658	167	49.3	17.67722041	52.5	80.40893688
170	E	Female	25.22191781	167.6	48.1	17.12367781	59.74	83.78488835
170	E	Female	25.56712329	167.6	47	16.73207603	63.02	85.0294133
170	E	Female	25.96986301	167.6	46	16.39031448	58.47	81.31894012
170	E	Female	26.31506849	167	48.3	17.3186561	55.72	78.68471746
170	E	Female	26.43013699	167.6	47.6	16.945677	57.7	79.59543524
170	E	Female	26.67945205	167.6	48.6	17.28743855	65.93	87.29079049
176	B	Male	38.6739726	170	67	23.183391	40.09	51.07281504
176	B	Male	39.2630137	170.2	68.3	23.56735216	42.74	59.57614767
176	B	Male	39.53150685	170.2	67.5	23.30154198	38.15	56.73499326
176	B	Male	39.8	170	68.9	23.82352941	36.75	53.19589195
176	B	Male	40.1260274	170	67	23.183391	33.44	52.22693264
176	B	Male	40.25753425	170.2	68	23.47414599	39.38	69.00538839
176	B	Male	40.47123288	170	66.6	23.0449827	42.16	61.51220959
176	B	Male	40.95068493	170.2	70	24.16456205	42.72	57.29785899
176	B	Male	41.12328767	170.2	68	23.47414599	34.9	45.62264958
176	B	Male	41.2	170.2	68	23.47414599	33.34	48.98801381
176	B	Male	41.23835616	170	68.5	23.70242215	38.97	53.32584695
177	B	Male	51.27671233	180	59.7	18.42592593	21.99	59.54863221
177	B	Male	51.67945205	181.6	61.1	18.52718857	20.64	63.19742517
177	B	Male	52.90684932	180	60.1	18.54938272	17.97	57.3367529
177	B	Male	53.43835616	180.3	60	18.44771563	22.03	68.77221729
177	B	Male	53.50136986	180	59.9	18.48765432	23.65	67.89325587
177	B	Male	53.61643836	180	60.4	18.64197531	20.11	63.43336397
177	B	Male	53.66849315	180	60.8	18.75925926	23.43	77.94364745
177	B	Male	53.76438356	180.3	60.4	18.5799904	22.85	73.97007591
177	B	Male	54.05205479	180.3	61.8	19.01065243	23.41	73.50160678
177	B	Male	54.17260274	180.3	63	19.37979131	22.67	73.35534191
178	B	Male	34.65479452	170.2	55.7	19.22808723	64.33	68.69077875
178	B	Male	34.75068493	170	58.1	20.10380623	60.74	66.03114152
178	B	Male	34.76986301	170.2	56.8	19.60781606	61.61	67.70026536
178	B	Male	34.84657534	170	57.2	19.79238754	63.56	70.55362667
178	B	Male	35	170	58.3	20.17301038	64.37	68.13838763
178	B	Male	35.3260274	170	56.8	19.65397924	65.27	74.36766026
178	B	Male	35.46027397	170.2	58.3	20.12562811	60.62	67.67023541
178	B	Male	35.5369863	170	57.7	19.96539792	69.41	76.88731207
178	B	Male	35.76712329	170	58	20.06920415	60.63	69.9774162
178	B	Male	35.8630137	170	57.1	19.75778547	62.45	71.64537815
178	B	Male	35.92054795	170	55.8	19.30795848	60.44	72.07184595
178	B	Male	35.99726027	170.2	55.3	19.10381234	53.48	65.75996682
178	B	Male	36.0739726	170	55.5	19.20415225	61.77	70.4707566
178	B	Male	36.11232877	170	53.5	18.51211073	63.56	70.27570188
178	B	Male	36.1260274	170.2	53.5	18.46862957	63.67	70.30167304
178	B	Male	36.16986301	170	54	18.68512111	64.1	72.34663014
178	B	Male	36.30410959	170	56.7	19.61937716	65.17	73.4124744
178	B	Male	36.55342466	170	58.4	20.20761246	59.92	68.54380534
178	B	Male	36.82191781	170	57.8	20	59.52	69.64650114
178	B	Male	37.05205479	170	61.2	21.17647059	58.33	76.10360461
178	B	Male	37.16712329	170	60.7	21.00346021	63.24	73.04346141
178	B	Male	37.35890411	170	60.3	20.8650519	64.34	73.30609687
178	B	Male	37.56986301	170	62.8	21.73010381	62.38	69.64837976
179	A	Female	23.39178082	171	52	17.78324955	43.84	61.12557473
179	A	Female	23.56438356	170.2	53.1	18.33054635	48.73	61.95739144
179	A	Female	23.67945205	170.2	54.3	18.74479599	53.51	66.27880445
179	A	Female	23.69863014	170.2	55.7	19.22808723	56.04	65.79834097
179	A	Female	23.79452055	171	59	20.17714852	52.51	61.35945108
179	A	Female	24.0630137	171	49.9	17.06507985	36.43	51.6071517
179	A	Female	24.13972603	170.2	54.6	18.8483584	42.1	58.11124253
179	A	Female	24.21643836	170.2	54.9	18.95192081	34.81	51.62754001
179	A	Female	24.25479452	171	54.2	18.5356178	42.3	54.9360375
179	A	Female	24.27123288	171	55	18.80920625	42.31	57.07636622
179	A	Female	24.29315068	171	53.3	18.22783079	46.21	57.31414008
179	A	Female	24.31232877	171	53.4	18.26202934	46.49	60.88137336
179	A	Female	24.33150685	171	53.4	18.26202934	47.88	59.69225189
179	A	Female	24.46575342	171	54.9	18.77500769	50.41	67.06447445
179	A	Female	24.73424658	171	54.3	18.56981635	49.35	63.02196047
179	A	Female	24.98356164	171	54.9	18.77500769	43.25	56.12619003
179	A	Female	25.04109589	171	56.2	19.21958893	46.33	62.54775708
179	A	Female	25.07945205	170.2	56.2	19.40069124	43.93	60.51392265
179	A	Female	25.11232877	171	55.3	18.91180192	39.92	55.41346246
179	A	Female	25.1369863	171	55.5	18.98019904	44.67	59.69450416
179	A	Female	25.15616438	170.2	56.3	19.43521205	48.45	61.23487923
179	A	Female	25.38630137	171	55.5	18.98019904	39.41	56.3669352
179	A	Female	25.50136986	171	55.3	18.91180192	39.98	55.65455542
179	A	Female	25.6739726	171	54.4	18.60401491	42.81	62.554095
179	A	Female	25.90410959	171	51.3	17.54385965	31.64	50.90232392
181	D	Male	27.51506849	178	68.6	21.65130665	53.4	76.53079675
181	D	Male	27.52054795	177.8	69	21.82657427	57.28	74.53965759
181	D	Male	27.55342466	177.8	68.7	21.73167612	70.56	89.23749732
181	D	Male	27.70684932	178	69	21.77755334	60.74	79.46477209
181	D	Male	27.89863014	178	69.5	21.9353617	57.93	77.51215432
181	D	Male	27.95616438	178	70	22.09317005	65.9	83.13881375
181	D	Male	28.32054795	177.8	71.9	22.74392304	63.51	86.69041497
181	D	Male	28.41643836	177.8	71.2	22.52882057	55.76	77.80493693
181	D	Male	28.43561644	177.8	70.7	22.36433044	61.1	82.17202842
181	D	Male	28.45479452	177.8	69.8	22.079636	67.77	87.99401581
181	D	Male	28.51232877	177.8	57.5	18.18881189	53.79	74.91550374
181	D	Male	28.62465753	178	69.9	22.06160838	64.35	83.10439921
181	D	Male	29.29863014	178.6	67.4	21.1298779	58.61	76.34060863
181	D	Male	29.35616438	178.6	69	21.63147737	70.14	85.19723881
181	D	Male	29.43835616	178.6	69.6	21.81957718	66.62	84.31370846
181	D	Male	29.53424658	178.6	69.1	21.66282734	70.86	87.94775317
181	D	Male	29.80273973	178.1	69.8	22.00531469	79.16	88.54518467
181	D	Male	30.18630137	178.6	70.3	22.03902695	75.77	87.38411006
184	C	Female	37.04657534	160	55.9	21.8359375	76.94	93.75514357
184	C	Female	37.12328767	160	57.7	22.5390625	78.32	84.6188796
184	C	Female	37.29589041	160	58.3	22.7734375	51.15	60.5098794
184	C	Female	37.31506849	160	57.2	22.34375	75.05	84.66273479
184	C	Female	37.33424658	160	51.3	20.0390625	72.36	82.72397844
184	C	Female	37.35342466	160	57	22.265625	71.03	80.78502574
184	C	Female	37.48767123	160	56.4	22.03125	65.69	76.09367059
184	C	Female	37.75616438	160	58	22.65625	68.5	78.6519971
184	C	Female	37.96712329	160	59.1	23.0859375	76.7	85.92949633
184	C	Female	38.04383562	160	56.8	22.1875	67.27	78.99469007
184	C	Female	38.15890411	160	58.1	22.6953125	69.35	74.84737208
184	C	Female	38.29315068	160	55.4	21.640625	75.16	86.28919429
184	C	Female	38.58082192	160	55	21.484375	65.12	80.79114976
184	C	Female	38.6	160	54	21.09375	65.13	77.73113612
184	C	Female	38.61917808	160	54	21.09375	69.55	84.14393382
184	C	Female	38.63835616	160	54.4	21.25	73.29	85.26334913
184	C	Female	38.79178082	160	54	21.09375	66.91	79.72765839
184	C	Female	38.98356164	160	56.5	22.0703125	70.73	80.89034504
184	C	Female	39.04109589	160	56.7	22.1484375	71.78	81.74170984
184	C	Female	39.52054795	160	55.8	21.79296875	76.43	94.15936738
184	C	Female	39.76986301	160	54.9	21.4453125	76.22	90.32061656
188	C	Male	23.74520548	167	55.9	20.04374485	78.21	75.98639446
188	C	Male	24.24383562	166.4	55.3	19.97185882	77.72	79.36370485
188	C	Male	24.43561644	164	55.3	20.56067817	70.59	77.84978235
188	C	Male	24.53150685	165.1	57.9	21.2414626	75.5	80.76836519
188	C	Male	24.66027397	164	53	19.70553242	71.18	83.46087575
188	C	Male	24.91506849	164	56.9	21.15556217	65.41	77.95077934
188	C	Male	24.95342466	164	54.3	20.18887567	73.09	79.67234335
188	C	Male	25.22191781	164	57.1	21.22992267	73.71	81.44594317
188	C	Male	25.41369863	164	55.9	20.78375967	82.5	84.27722029
188	C	Male	25.50958904	164	53.4	19.85425342	78.44	81.29680842
188	C	Male	25.58630137	164	55.6	20.67221892	76.17	83.24529052
188	C	Male	25.75890411	164	59.2	22.01070791	74.44	81.78333465
188	C	Male	25.93150685	164	53.4	19.85425342	79.91	82.03830738
188	C	Male	26.14246575	164	54.9	20.41195717	74.09	81.65824292
188	C	Male	26.23835616	164	57.6	21.41582391	72.33	83.83037835
188	C	Male	26.35342466	164	57.6	21.41582391	75.72	81.27813598
189	E	Female	25.04109589	155	53	22.0603538	70.39	81.29283778
189	E	Female	25.11232877	155	54.5	22.68470343	67.06	78.08848711
189	E	Female	25.68767123	155	49.6	20.64516129	60.51	66.73275761
189	E	Female	25.80273973	155	50	20.81165453	63.91	75.18607468
189	E	Female	25.91780822	155	48.9	20.35379813	60.58	71.4001604
189	E	Female	25.99452055	155	50.1	20.85327784	55.21	59.45306474
189	E	Female	26.01369863	155	50.3	20.93652445	60.61	71.98530777
189	E	Female	26.05205479	155	48.3	20.10405827	56.91	64.99164784
189	E	Female	26.16438356	154.9	48.7	20.29673239	55.66	63.33031817
189	E	Female	26.20273973	154.9	49.1	20.44260213	56.35	63.33124279
189	E	Female	26.24109589	154.9	47.7	19.87162629	66.82	73.54705728
189	E	Female	26.27945205	154.9	49.4	20.6051427	62.78	71.79703222
189	E	Female	26.35616438	154.9	48.1	20.03833457	60.1	67.12942093
189	E	Female	26.37534247	154.9	48.6	20.25505532	64.49	71.21613499
189	E	Female	26.45205479	160	49	19.140625	52.15	59.22483029
189	E	Female	26.46849315	160	49.9	19.4921875	55.01	63.59207047
189	E	Female	26.49041096	160	50.3	19.6484375	55.97	63.86558246
189	E	Female	26.50958904	160	50.6	19.765625	56.93	63.86609927
189	E	Female	26.58630137	160	49.9	19.4921875	50.9	62.23056905
189	E	Female	26.60273973	160	50.5	19.7265625	58.23	64.96045161
189	E	Female	26.62191781	160	50.3	19.6484375	56.64	64.9610065
189	E	Female	26.79178082	154.9	49.9	20.79685722	55.15	64.22383588
189	E	Female	26.87123288	154.9	52.6	21.92213807	55.17	62.76682266
189	E	Female	26.89315068	160	50.6	19.765625	45.88	55.1420863
189	E	Female	26.91232877	160	51.1	19.9609375	52.25	59.51035382
189	E	Female	26.93424658	160	49.9	19.4921875	58.31	67.70060928
189	E	Female	26.9890411	160	50.4	19.6875	53.86	59.78570375
189	E	Female	27.00821918	160	50.5	19.7265625	54.82	59.78630691
189	E	Female	27.02739726	160	54.1	21.1328125	54.83	59.78691466
189	E	Female	27.10410959	160	51.7	20.19921875	53.25	60.88143537
189	E	Female	27.14246575	160	51.7	20.1953125	53.9	59.51764109
189	E	Female	27.18082192	160	51.3	20.0390625	50.4	57.33473919
189	E	Female	27.25205479	157.5	50.9	20.51902242	53.24	63.18834201
189	E	Female	27.27123288	154.9	51.3	21.38033618	60.02	67.45345739
189	E	Female	27.29589041	160	50.8	19.84375	56.81	63.61847562
189	E	Female	27.40547945	154.9	50.8	21.17195083	58.02	67.45923951
189	E	Female	27.40821918	154.9	48.8	20.33840946	55.65	66.87529662
189	E	Female	27.42465753	154.9	51.3	21.36366535	59.05	64.53973763
189	E	Female	27.4630137	154.9	51.9	21.60956005	60.76	67.16975848
189	E	Female	27.64109589	154.9	51	21.26780809	51.98	57.53938999
189	E	Female	27.66027397	160	49.4	19.296875	47.95	57.62472855
189	E	Female	27.75616438	160	49.8	19.453125	47.98	57.62845482
189	E	Female	27.81369863	160	49.1	19.1796875	45.75	53.26064008
189	E	Female	27.83287671	160	49	19.140625	46.39	55.71956977
189	E	Female	27.85205479	160	48.1	18.7890625	47.04	54.35462624
189	E	Female	27.89041096	154.9	46.7	19.47152644	49.66	57.54992151
191	E	Female	23.74520548	153	37	15.80588662	77.15	86.50897593
191	E	Female	24.0109589	153	37	15.80588662	66.78	78.98793846
191	E	Female	24.07123288	153	37	15.80588662	68.84	83.12646837
191	E	Female	25.19178082	153	37	15.80588662	58.71	75.973048
191	E	Female	25.33972603	154.9	39.6	16.50411915	59.71	74.46313987
191	E	Female	25.53150685	153	37.7	16.12200436	49.6	67.46085935
191	E	Female	25.64657534	153	40	17.087445	45.18	59.78639455
191	E	Female	25.76164384	154	42.7	18.00472255	44.98	52.61032494
192	E	Female	20.79178082	156	50	20.54569362	75.19	78.0294695
192	E	Female	20.98356164	156	48	19.72386588	76.88	80.60864974
192	E	Female	21.21369863	154.9	47.4	19.7549305	72.33	76.52985099
192	E	Female	21.4630137	156	47	19.31295201	71.47	75.11300902
192	E	Female	21.55890411	154.9	46.5	19.37983688	68.46	72.13119973
192	E	Female	21.57808219	154.9	47.6	19.83828464	71.44	74.75853188
192	E	Female	21.59726027	156	46.8	19.23076923	74.78	80.28623438
192	E	Female	21.6739726	156	46.4	19.06640368	67.61	71.36212261
192	E	Female	21.73150685	154.9	45.8	19.0880974	74.13	81.17525287
192	E	Female	21.80273973	154.9	47	19.58822223	69.19	82.92366656
192	E	Female	21.87945205	154.9	45.2	18.83803499	35.43	36.20447519
192	E	Female	21.92054795	156	43.6	17.91584484	45.12	45.45797618
192	E	Female	21.98082192	156	43.2	17.75147929	47.75	49.19654314
192	E	Female	22	156	47	19.31295201	47.75	50.92220399
192	E	Female	22.13424658	154.9	45	18.76301627	54.7	60.13770323
192	E	Female	22.30136986	155	45.8	19.06347555	56.32	63.55034348
192	E	Female	22.37808219	154	46	19.39618823	47.96	57.31678063
192	E	Female	22.41917808	156	48.3	19.84714004	59.3	63.85519044
192	E	Female	22.46027397	156	47.2	19.39513478	54.39	58.6766633
192	E	Female	22.66849315	156	47.2	19.39513478	60.01	67.0120909
192	E	Female	22.8630137	156	46.7	19.18967784	55.79	62.40583924
192	E	Female	22.95890411	154.9	45.8	19.0880974	45.9	51.94520826
192	E	Female	22.97260274	154.9	45	18.77135168	54.55	59.53243591
192	E	Female	23.01369863	154	44.9	18.93236633	59.52	68.52627319
192	E	Female	23.09315068	156	45.6	18.73767258	58.8	64.70161331
192	E	Female	23.30410959	156	45.9	18.86094675	57.54	66.99814729
192	E	Female	23.57260274	156	45.2	18.57330703	57.93	66.70651714
192	E	Female	23.72054795	154.9	44.3	18.47127679	60.73	67.10725929
193	E	Female	20.50684932	160	54	21.09375	66.76	83.89180843
193	E	Female	21.21643836	163	53	19.94805977	58.97	81.20909962
193	E	Female	21.72876712	163	23.3	8.769618729	62.7	86.70137354
193	E	Female	22.59178082	163	58.6	22.05577929	57.15	84.56559186
193	E	Female	23.05753425	163	59	22.20633069	57.25	88.22873757
193	E	Female	23.36438356	163	55.8	21.00191953	40.94	73.51822081
193	E	Female	23.42191781	163	54	20.32443826	47.93	76.93060494
197	D	Male	32.84383562	179	86.5	26.99666053	52.05	73.49434241
197	D	Male	33.28493151	179	85	26.52851035	50.38	73.23192959
197	D	Male	33.66849315	179.1	84.5	26.33678349	52.23	71.95974027
197	D	Male	33.91780822	179	85.7	26.75634343	52.13	75.19990449
197	D	Male	34.16712329	179	88.2	27.51786773	51.53	73.62023587
197	D	Male	34.43561644	170	88	30.44982699	58.36	88.21198978
197	D	Male	34.74246575	179	89.9	28.05780094	51.02	78.87061764
197	D	Male	35.06849315	152.4	88.9	38.27646544	70.9	108.1483788
197	D	Male	35.32054795	180.1	86.8	26.76038144	51.22	71.11351667
197	D	Male	35.56986301	180.3	88.5	27.22399255	44.22	69.19816658
200	D	Male	26.3890411	180	63	19.44444444	71.28	86.14811637
200	D	Male	26.42739726	180.3	65.9	20.27187694	71.92	86.02678967
200	D	Male	26.46575342	180	66.7	20.58641975	83.76	90.04042316
200	D	Male	27.4630137	180	61.7	19.04320988	55.25	75.59967602
200	D	Male	27.50136986	180	66.3	20.46296296	74.9	86.73597811
200	D	Male	27.63013699	180.3	65.9	20.25957231	67.81	83.99099511
200	D	Male	27.65479452	180	65.3	20.15432099	72.79	87.65296344
200	D	Male	27.6739726	180	66.3	20.47222222	73.23	86.2433692
200	D	Male	27.69315068	180	67.8	20.92592593	69.14	80.41522298
200	D	Male	28.18630137	180.3	67.7	20.82558526	70.59	84.81471684
200	D	Male	28.46027397	180.3	63.3	19.47207603	59.66	75.87539707
200	D	Male	28.47945205	180.3	63.3	19.47207603	67.44	81.70245058
200	D	Male	28.49863014	180	63.5	19.59876543	72.88	87.66534628
203	E	Male	26.8109589	170	59.4	20.55363322	39.23	55.20091886
203	E	Male	26.83561644	170	56	19.37716263	58.25	73.53978152
203	E	Male	26.96438356	170	56.7	19.61937716	44.32	68.18302486
203	E	Male	27.86575342	172.7	56.3	18.85983338	32.85	47.1435083
203	E	Male	28.62739726	170	55	19.03114187	44.24	65.30309352
203	E	Male	28.90136986	170	58.5	20.24221453	53.8	71.37068889
203	E	Male	29.15068493	172.7	56	18.7760119	39.93	57.98168389
203	E	Male	29.22739726	172.7	55.3	18.54131175	37.82	43.05959499
203	E	Male	29.41917808	170	56.2	19.44636678	44.92	60.23793997
204	A	Male	29.13150685	158	44.6	17.86572665	14.66	23.52471998
204	A	Male	29.14520548	158	44.7	17.90578433	15.79	29.64258353
204	A	Male	29.15342466	158	44.7	17.90578433	15.51	31.29030385
204	A	Male	29.16986301	158	45.1	18.06601506	15.23	25.17486752
204	A	Male	29.24109589	160	45.8	17.890625	15.13	27.47403649
204	A	Male	29.55342466	160	45.8	17.890625	15.71	27.73308224
210	D	Male	55.6630137	167	105	37.64925239	70.34	99.81154903
210	D	Male	56.93424658	171	112	38.30238364	61.6	99.04394621
210	D	Male	57.54794521	170.2	113.4	39.14659052	64.19	96.48767299
210	D	Male	57.83013699	170.2	113.9	39.31919453	63.77	96.21781249
211	C	Male	27.26027397	162.6	55.6	21.02973059	62.47	79.4025281
211	C	Male	28.48493151	165	55	20.2020202	55.52	68.25301185
211	C	Male	29.17260274	162.6	56.9	21.52143293	65.52	73.87050529
211	C	Male	29.24931507	162.6	55.9	21.14320036	59.99	75.65958869
211	C	Male	29.51780822	162.6	54.2	20.500205	72.08	107.9899359
214	C	Female	25.22191781	157	50	20.28479857	73.38	77.54635619
214	C	Female	25.29863014	159	51.3	20.29191883	71.94	75.09908519
214	C	Female	25.49041096	157.5	50.1	20.19652305	72.39	75.7160778
214	C	Female	25.75890411	159	51	20.17325264	66.41	69.69680218
214	C	Female	26.23561644	159	50.3	19.89636486	65.31	70.33071933
214	C	Female	26.43013699	157.6	50.7	20.41246876	74.64	77.20342449
214	C	Female	26.60273973	157.6	50.2	20.21116236	72.77	75.55974163
214	C	Female	26.85205479	156	56.1	23.05226824	69.7	70.01085001
214	C	Female	26.9260274	158.1	48.8	19.52342831	64.04	68.19364942
214	C	Female	26.96438356	158.1	48.4	19.36340021	68.58	70.98441624
214	C	Female	27.10684932	158.1	47	18.80330186	42.42	51.5184081
214	C	Female	27.14246575	158	50.8	20.349303	71.34	73.33877109
214	C	Female	27.18356164	157.5	50.8	20.47871	78	78.01928235
214	C	Female	27.50136986	157.5	51.2	20.63995969	77.82	79.49262975
215	D	Male	38.40821918	180	78.9	24.35185185	61.14	86.2185053
215	D	Male	38.44657534	178	81	25.56495392	51.81	80.33380429
215	D	Male	38.46027397	178	78.9	24.90215882	68.47	94.19576156
215	D	Male	38.48493151	178	79	24.93372049	68.71	92.70620471
215	D	Male	38.50410959	180.3	79.7	24.51697408	66.44	90.3018311
215	D	Male	38.52328767	178	79.2	24.99684383	64.74	91.03376544
215	D	Male	38.56164384	180	78.9	24.35185185	60.74	85.90147755
215	D	Male	38.6	178	78.1	24.64966545	57.97	80.56755473
215	D	Male	38.61917808	180.3	79.1	24.33240464	61.92	87.06141981
215	D	Male	38.63835616	178	80	25.2493372	63.38	84.88926713
215	D	Male	38.65753425	178	81	25.56495392	64.09	86.5820796
215	D	Male	38.75342466	179	79.3	24.74953965	65.24	87.21263367
215	D	Male	38.77260274	180	81.9	25.27777778	63.8	83.22464126
215	D	Male	38.79178082	178	79	24.93372049	66.26	87.18859729
215	D	Male	38.8109589	178	79	24.93372049	69.79	87.38245797
215	D	Male	38.94520548	175.3	81.6	26.5537784	69.94	95.10263728
215	D	Male	38.96438356	180	82	25.30864198	64.56	86.94469299
215	D	Male	38.98356164	178	81.6	25.75432395	71.98	93.81960366
215	D	Male	39.09315068	180.3	78.7	24.20935835	66.45	88.3087284
215	D	Male	39.21369863	180	79.3	24.47530864	68.57	86.84245784
215	D	Male	39.23013699	178	80.2	25.31246055	64.79	88.27374259
215	D	Male	39.34794521	180	80.4	24.81481481	63.79	83.03686101
215	D	Male	39.44383562	180	80.7	24.90740741	61.75	84.7172081
215	D	Male	39.48219178	178	82.6	26.06994066	68.2	88.17163443
215	D	Male	39.59178082	180.3	80.8	24.85535139	67.34	88.29115065
215	D	Male	39.64931507	180	82.1	25.33950617	62.52	86.25123684
215	D	Male	39.70684932	180.3	83	25.53210601	63.94	83.94054585
215	D	Male	39.73150685	178	84.8	26.76429744	67.36	84.49350339
215	D	Male	39.75068493	178	82.8	26.13306401	66.89	86.00539327
215	D	Male	39.76986301	180.3	84.8	26.08581433	59.82	82.86308758
215	D	Male	39.88493151	178	82.6	26.06994066	60.33	83.97933482
215	D	Male	39.96164384	180	83.4	25.74074074	60.8	83.96554796
215	D	Male	40.01917808	178	83.4	26.32243404	56.82	75.5459076
215	D	Male	40.03835616	185.4	83	24.14674705	60.41	79.18824182
215	D	Male	40.05753425	178	83.8	26.44868072	65.84	88.55845365
215	D	Male	40.11506849	178	83.3	26.29087236	60.89	84.24385346
215	D	Male	40.17260274	178	82.5	26.03837899	60.91	79.55030595
215	D	Male	40.19178082	178	81.1	25.59651559	67.08	88.22835757
215	D	Male	40.2109589	180	80.7	24.90740741	64.83	87.35646311
215	D	Male	40.23013699	180	81.2	25.0617284	63.44	84.97194788
215	D	Male	40.36438356	178	84.9	26.79585911	59.8	82.62923611
215	D	Male	40.44109589	178	84	26.51180407	66	86.23993915
215	D	Male	40.47945205	178	84.9	26.79585911	65.3	89.65040802
215	D	Male	40.49863014	178	84.9	26.79585911	66.97	86.25973087
215	D	Male	40.55342466	178	83	26.19618735	64.15	81.55877881
215	D	Male	40.60821918	178	83	26.19618735	71.06	90.26306704
215	D	Male	40.67123288	180.3	88	27.07018468	51.13	78.19495792
215	D	Male	40.69041096	178	83	26.19618735	55.88	78.01450588
215	D	Male	40.72876712	178	83	26.19618735	63.74	85.20572189
215	D	Male	40.76712329	180.3	88	27.07018468	51.86	78.77511414
215	D	Male	40.82465753	178	83	26.19618735	55.21	82.21462391
215	D	Male	40.84383562	180.3	87.5	26.91637682	53.04	81.92133364
215	D	Male	40.8630137	178	83	26.19618735	62.61	86.76402174
215	D	Male	40.91506849	178	79.8	25.18621386	47.15	74.11469707
215	D	Male	40.9260274	178	79.8	25.18621386	45.72	65.42046166
215	D	Male	40.93424658	178	79.8	25.18621386	42.63	67.50254579
215	D	Male	40.93972603	178	79.8	25.18621386	42.16	67.50404137
215	D	Male	40.95890411	178	81	25.56495392	46.45	76.01885091
215	D	Male	40.97808219	178	81	25.56495392	47.65	76.21386773
216	C	Female	24.37260274	162.6	50.3	19.025098	91.76	96.84008718
216	C	Female	24.81369863	162	51	19.43301326	102.12	104.2314828
216	C	Female	24.83287671	162	55	20.95717116	100.28	103.9657266
216	C	Female	25.02465753	162.6	59.6	22.54266085	81.88	96.31516139
216	C	Female	25.25479452	162.6	64.6	24.43382367	97.31	101.0680604
216	C	Female	25.77260274	162	67.5	25.72016461	93.23	105.5777626
217	B	Male	22.8	152	49	21.20844875	31.28	52.98611194
217	B	Male	23.0109589	152.4	46.4	19.97781773	29.15	47.59883749
217	B	Male	23.08767123	151	44.1	19.34125696	30.6	51.26669119
217	B	Male	23.18356164	151	53	23.24459454	29.15	48.28578236
217	B	Male	23.26027397	151	44	19.29739924	24.46	43.54677091
217	B	Male	23.35616438	152.4	45.7	19.67642824	31.26	54.3032115
217	B	Male	23.58630137	152.4	46.9	20.19309594	31.32	53.61898403
217	B	Male	23.77808219	152.4	47.1	20.27920723	27.6	50.70941233
217	B	Male	23.93150685	151	47.2	20.70084645	30.53	49.69931904
217	B	Male	24.10410959	152	50.6	21.90096953	28.41	47.08897412
217	B	Male	24.27671233	151	47.8	20.96399281	32.7	53.2950758
217	B	Male	24.37260274	151	47.7	20.92013508	27.37	46.52741957
217	B	Male	24.46849315	152.4	48	20.666708	30.39	51.10924054
217	B	Male	24.62191781	152.4	49.6	21.33407045	33.94	54.84988558
217	B	Male	24.71780822	152.4	49.2	21.1833757	30.75	52.1542036
217	B	Male	24.85205479	151	50.4	22.10429367	31.97	52.67691028
217	B	Male	25.04383562	152.4	49.2	21.1833757	32.3	53.21996408
217	B	Male	25.31232877	151	49.4	21.66571642	26.7	42.17939217
217	B	Male	25.3890411	151	48.3	21.18328144	31.52	50.02668022
217	B	Male	25.61917808	151	48.5	21.27099689	28.58	47.80331069
218	B	Male	35.16986301	169	67	23.45856238	43.94	82.88888874
218	B	Male	35.28493151	169	65.8	23.03840902	53.69	90.87028375
218	B	Male	35.73972603	169	63	22.05805119	53.62	93.57117128
218	B	Male	35.84109589	169	62.2	21.77794895	36.46	73.71899812
218	B	Male	35.87671233	170	65	22.49134948	48.41	89.15040984
218	B	Male	35.89863014	169	65.3	22.86334512	50.6	84.21273643
218	B	Male	36.09041096	170.2	66.7	23.02537555	45.58	87.15496901
218	B	Male	36.20547945	169	66	23.10843458	50.2	92.09409106
218	B	Male	36.70410959	169	66.8	23.38853682	45.74	82.21532181
218	B	Male	36.89315068	169	65.9	23.0734218	38.04	74.71186434
218	B	Male	37.28219178	169	63.5	22.23311509	38.93	73.58414332
218	B	Male	37.31232877	170.2	66.7	23.02537555	36.8	66.67028442
219	D	Female	23.37534247	174	62.5	20.64341393	79.3	98.94015469
219	D	Female	23.94520548	174	62.5	20.64341393	82.61	96.60092532
219	D	Female	24.60273973	174	62.5	20.64341393	81.99	99.35207718
219	D	Female	24.65479452	174	62.5	20.64341393	85.79	105.0884864
219	D	Female	24.67945205	174	68.4	22.5921522	88.49	104.6296709
219	D	Female	24.69589041	174	68.4	22.5921522	87.96	105.088637
219	D	Female	24.87123288	174	68.4	22.5921522	86.12	96.82930884
219	D	Female	24.94794521	174	70.7	23.35182983	85.88	100.5011477
220	E	Male	22.46849315	167	69.2	24.81265015	55.53	63.05858171
220	E	Male	22.66027397	167	68	24.38237298	59.24	64.72569228
220	E	Male	22.92876712	167	68	24.38237298	56.88	63.94725681
220	E	Male	23.32876712	167.6	67.5	24.03010919	57.58	65.55741311
220	E	Male	23.50410959	167.6	65.8	23.41422639	57.39	63.14123389
220	E	Male	23.73424658	167	64.8	23.23496719	57.36	62.63572304
220	E	Male	23.98356164	167	69.3	24.84850658	55.47	62.67485979
220	E	Male	24.25205479	167.6	61.7	21.96529981	53.22	61.62638034
220	E	Male	24.36712329	167	62.9	22.55369501	54.36	62.94170023
220	E	Male	24.71232877	167	63.6	22.80469002	54.95	64.8507738
220	E	Male	25.12876712	167.6	60.1	21.39569722	55.91	65.65203805
220	E	Male	25.17534247	167	60	21.51385851	62.99	72.55655536
220	E	Male	25.26849315	167	61.2	21.94413568	50.66	59.7915511
220	E	Male	25.29315068	167	61.2	21.94413568	58.58	70.10505858
222	B	Female	32.96712329	164	51.3	19.07346817	31.92	54.30868841
222	B	Female	33.52328767	164	51.7	19.22218917	32.33	56.1910495
222	B	Female	33.84657534	165.1	54.4	19.95743636	33.83	58.28363203
222	B	Female	34.06027397	164	56.3	20.93248067	33.99	60.69468533
222	B	Female	34.27123288	165.1	63	23.11247226	32.66	56.00750734
222	B	Female	34.29041096	164	57.1	21.22992267	31.51	54.70194418
222	B	Female	34.30958904	165.1	57.8	21.20477614	32.97	55.75354663
222	B	Female	34.32876712	165.1	58.2	21.36252793	37.33	61.17630761
222	B	Female	34.34794521	165	57	20.93663912	33.33	57.63742608
222	B	Female	34.48219178	164	57.3	21.30428316	32.18	53.67541551
222	B	Female	34.65479452	164	57.6	21.41582391	33.15	54.74181555
222	B	Female	34.7890411	164	57	21.19274242	25.91	49.51699305
222	B	Female	34.82739726	164	58.5	21.75044616	32.87	56.07130757
222	B	Female	34.84657534	164	57.2	21.24851279	35.08	55.28746025
222	B	Female	34.92328767	164	56.7	21.08120167	33.52	55.82043445
222	B	Female	35.07671233	164	55.4	20.59785842	32.91	55.57633282
222	B	Female	35.09589041	162.6	54.2	20.500205	38.62	65.39126437
222	B	Female	35.24931507	164	56.9	21.16299822	34.21	56.64586962
222	B	Female	35.3260274	164	57.7	21.45300416	36.13	56.91757692
222	B	Female	35.34520548	165.1	56.2	20.61779271	30.34	46.55971305
222	B	Female	35.76712329	164	54.9	20.41195717	39.39	61.96177387
224	D	Male	47.83561644	166	78.3	28.41486428	61.38	95.66927697
224	D	Male	48.10410959	167.6	76.2	27.12732327	60.03	89.20685097
224	D	Male	48.49315068	167.6	76.7	27.30532408	100.19	100.8217345
224	D	Male	48.66027397	166	80	29.03178981	58.79	89.39409781
224	D	Male	49.57534247	167.6	79.8	28.40892909	51.73	88.63339672
224	D	Male	49.88219178	167.6	76.8	27.3555203	58.02	92.25327446
225	B	Male	24.2630137	181	73.1	22.31311621	33.69	46.75604069
225	B	Male	24.45479452	181	77.7	23.71722475	34.94	49.05712601
225	B	Male	24.95342466	180.3	83	25.53210601	37.62	53.01531902
225	B	Male	25.20273973	181	83.4	25.45709838	34.85	51.56901357
225	B	Male	25.3369863	182.9	82.1	24.54232744	35.2	51.30447636
225	B	Male	25.50958904	181	83.4	25.45709838	37.44	56.6436097
225	B	Male	25.75890411	181	83.1	25.36552608	30.7	47.63557079
225	B	Male	25.91232877	181	82.4	25.15185739	34.12	49.21764991
225	B	Male	26.14246575	182.9	80	23.91456998	36.99	52.75888839
226	A	Female	20.83013699	160	49.2	19.21875	35.75	47.53558297
226	A	Female	20.84931507	160	49.4	19.296875	42.59	50.81315934
226	A	Female	21.07945205	163	49.1	18.48018367	40.3	39.68833916
226	A	Female	21.09863014	160	49.8	19.453125	56.01	55.72040654
226	A	Female	21.11232877	163	49.4	18.59309722	45.71	61.76524207
226	A	Female	21.23287671	160	49.3	19.2578125	38.91	49.16050512
226	A	Female	21.25205479	160	48.4	18.90625	40.79	50.25231045
226	A	Female	21.27123288	160	49.4	19.296875	42.03	54.34826704
226	A	Female	21.29041096	160	50	19.53125	37.68	48.06619439
226	A	Female	21.30958904	163	47.9	18.02852949	33.11	37.05435237
226	A	Female	21.40547945	162.6	48.6	18.38210264	26.92	33.54326982
226	A	Female	21.42465753	162.6	49.9	18.87380497	39.02	53.08753825
226	A	Female	21.44383562	162.6	48.1	18.19298636	37.51	49.38931732
226	A	Female	21.55890411	162.6	52.3	19.78156313	39.04	50.97048037
226	A	Female	21.63561644	162.6	52.6	19.8950329	36.32	49.64778908
226	A	Female	21.65479452	160	54	21.09375	37.1	49.69346573
226	A	Female	21.6739726	160	52.6	20.546875	36.48	51.05809643
226	A	Female	21.69315068	160	52.8	20.625	34.62	48.32717698
226	A	Female	21.75068493	162.6	51.7	19.55462359	33.61	46.73984503
226	A	Female	21.7890411	162.6	52.6	19.8950329	36.04	47.5310503
226	A	Female	21.80821918	162.6	53.7	20.31108872	36.95	49.6430271
226	A	Female	21.82739726	162.6	51.4	19.44115382	40.29	51.49090803
226	A	Female	21.84657534	162.6	52.8	19.97067941	40.89	53.86686139
226	A	Female	21.86575342	163	50.8	19.1200271	46.74	59.89835453
226	A	Female	21.92328767	162.6	52.3	19.78156313	33.63	43.03895237
226	A	Female	21.96164384	163	54	20.32443826	48.27	59.89540028
226	A	Female	21.97808219	163	52	19.57168128	42.24	52.53939032
226	A	Female	22	163	52.9	19.91042192	36.51	47.81032206
226	A	Female	22.01917808	163	53	19.94805977	41.34	52.27562502
226	A	Female	22.03287671	162.6	52.2	19.72861057	45.17	58.35020344
226	A	Female	22.05205479	162.6	51.7	19.55462359	46.38	58.87770519
226	A	Female	22.11506849	162.6	52.6	19.8950329	45.18	62.04412509
226	A	Female	22.17260274	163.8	52.3	19.50396639	36.2	47.84493826
226	A	Female	22.2109589	163	54.9	20.66317889	48.01	61.72691174
226	A	Female	22.26849315	160	52.2	20.390625	46.25	58.95787934
226	A	Female	22.30684932	163	53.1	19.97440626	41.38	51.74333077
226	A	Female	22.32328767	163	51.7	19.45876774	41.08	52.26827112
226	A	Female	22.34520548	163	51.3	19.30821634	41.39	52.26777866
226	A	Female	22.36438356	162.6	23.7	8.964111781	44.92	57.54935338
226	A	Female	22.40273973	163	52.9	19.91042192	43.21	57.25677977
226	A	Female	22.42191781	160	52.6	20.546875	42.53	55.95157952
226	A	Female	22.44109589	163	51.7	19.45876774	39.29	54.10417489
226	A	Female	22.49863014	163	50.3	18.93183786	35.37	48.06230412
226	A	Female	22.5369863	163	50.9	19.15766495	39.91	51.73842178
226	A	Female	22.60821918	163	49.9	18.78128646	36.59	49.89864289
226	A	Female	22.64657534	163	52.8	19.87278407	37.81	51.47365703
226	A	Female	22.67123288	162.6	52.8	19.97067941	30.38	42.49689414
226	A	Female	22.78082192	163	49	18.44254582	29.96	40.44166748
226	A	Female	22.81917808	163	53	19.94805977	24.82	31.24997626
226	A	Female	22.85753425	162.6	55.1	20.84061431	23.11	30.61691091
226	A	Female	22.93424658	162.6	50.4	19.06292126	25.24	32.99155427
226	A	Female	22.99726027	163	51.5	19.38349204	21.8	28.09714386
226	A	Female	23.0109589	162.6	51.5	19.47897708	19.17	24.8090717
226	A	Female	23.03561644	163	52.5	19.75987053	33.62	38.07514102
226	A	Female	23.05479452	163	52.5	19.75987053	24.54	29.67218788
226	A	Female	23.09315068	163	49.9	18.78128646	24.84	32.82286247
226	A	Female	23.13150685	163	52.8	19.87278407	27.88	33.61025838
226	A	Female	23.16986301	163	49.9	18.77752268	23.33	29.14609861
226	A	Female	23.24109589	162.6	48.9	18.49557241	26.19	32.46090006
226	A	Female	23.28493151	163	49.4	18.59309722	23.95	31.77095722
226	A	Female	23.30410959	163	49	18.44254582	26.07	35.70934326
226	A	Female	23.32328767	163	50.1	18.85656216	26.38	38.33485878
226	A	Female	23.34246575	163	49	18.44254582	31.54	38.85982287
226	A	Female	23.4	163	50.3	18.93183786	26.69	35.97113396
226	A	Female	23.45205479	162.6	49.2	18.60904218	25.29	32.98713425
226	A	Female	23.49589041	163	50.4	18.9694757	28.22	38.85855844
226	A	Female	23.51506849	163	49.7	18.70601076	23.37	36.23284482
226	A	Female	23.55342466	163	49.3	18.55545937	21.55	29.93126353
226	A	Female	23.6630137	162.6	49	18.54474264	22.27	34.04139208
226	A	Female	23.68767123	162.6	106	40.09265185	19.52	29.29131374
226	A	Female	23.70684932	160	48.7	19.0234375	22	29.73861288
226	A	Female	23.74520548	162.6	48.5	18.34427938	23.19	30.87435583
226	A	Female	23.79726027	163	47.6	17.91561594	15.8	19.42830454
226	A	Female	23.81643836	163	49	18.44254582	22.78	32.03036552
227	B	Male	21.31232877	173	54	18.04270106	46.41	66.12954395
227	B	Male	21.44657534	173	57	19.04507334	52.33	74.29783898
227	B	Male	21.83013699	175.3	53.7	17.47472917	46.24	66.77511286
227	B	Male	22.55890411	173	49.9	16.67279228	21.18	41.2264848
227	B	Male	22.57808219	173	53.5	17.87563901	34.16	64.40720764
227	B	Male	22.59726027	175.3	52.7	17.14606108	35.97	60.41565422
227	B	Male	22.61643836	173	53.3	17.80881419	35.53	60.99247506
227	B	Male	22.75068493	173	52.2	17.44127769	33.96	55.87874926
227	B	Male	22.76986301	173	52.2	17.44127769	37.84	58.9222621
227	B	Male	22.86575342	173	53.1	17.73196565	34.66	60.2655458
227	B	Male	22.88493151	173	53.1	17.74198937	31.02	52.47318047
227	B	Male	23	175.3	50	16.27069755	23.58	44.01032123
227	B	Male	23.01917808	173	55.2	18.44364997	31.49	51.91833448
227	B	Male	23.05753425	173	50	16.70620468	18.26	32.14267738
227	B	Male	23.17260274	173	59.4	19.84697117	29.23	49.4630421
227	B	Male	23.30958904	173	59.6	19.91379598	37.48	57.28069314
227	B	Male	23.44109589	173	60.7	20.28133249	13.26	17.51295142
228	C	Female	22.88219178	164	51	18.96192742	82.01	86.34713776
228	C	Female	22.88219178	164	51	18.96192742	82.01	86.34713776
228	C	Female	23.0630137	164	51	18.96192742	95.54	96.45466957
228	C	Female	23.36712329	164	51	18.96192742	67.47	80.63205097
228	C	Female	23.36712329	162.6	52.4	19.81938639	68.55	82.07348936
228	C	Female	23.37260274	164	51	18.96192742	71.97	81.15048759
228	C	Female	23.37534247	164	51	18.96192742	92.36	90.74330244
228	C	Female	23.38356164	164	51	18.96192742	88.46	87.37268088
228	C	Female	23.39178082	164	51	18.96192742	92.36	90.74297953
228	C	Female	23.45753425	164	51	18.96192742	92.69	89.96395016
228	C	Female	23.45753425	163	58.5	22.01814144	93.74	91.10826686
228	C	Female	23.75068493	164	51	18.96192742	89.19	90.73714038
228	C	Female	23.75068493	162.6	58.5	22.12660503	90.62	92.35910977
228	C	Female	23.90410959	164	51	18.96192742	84.73	91.2538385
228	C	Female	23.90410959	161	59.1	22.80004629	87.69	94.80394311
228	C	Female	24.12876712	164	51	18.96192742	83	91.25197072
228	C	Female	24.33972603	164	51	18.96192742	99.62	96.43576592
228	C	Female	24.33972603	163	56	21.07719523	100.76	97.66227692
228	C	Female	24.56986301	164	51	18.96192742	75.61	81.91847303
228	C	Female	24.74246575	162.6	56.3	21.27558176	83.32	84.17486268
228	C	Female	24.91506849	162.6	58	21.93748875	93.49	100.7999742
228	C	Female	25.14520548	162.6	56.3	21.30962269	92.35	88.40015402
228	C	Female	25.32328767	164	56.6	21.04402142	86.12	87.36855142
228	C	Female	25.50958904	162.6	55	20.7952264	89.11	84.9750123
228	C	Female	25.57260274	164	56.2	20.89530042	76.53	78.0391563
228	C	Female	25.60547945	161	56.7	21.87415609	99.58	90.77284802
228	C	Female	25.62465753	161	56.2	21.6812623	94.57	90.77325593
229	A	Female	25.23013699	161	47	18.13201651	59.09	73.25940508
229	A	Female	25.23835616	161	47	18.13201651	62.22	78.91556324
229	A	Female	25.25479452	160	49	19.140625	65.16	79.39402372
229	A	Female	26.53972603	161	47.2	18.20917403	45.9	63.3180041
229	A	Female	26.82739726	161	46.3	17.8619652	45.33	60.90101903
230	D	Male	23.99452055	180.3	71.2	21.90224033	63.28	83.11011496
230	D	Male	24.09041096	177.8	73.5	23.2500465	68.51	89.88257923
230	D	Male	24.20547945	177.8	73.6	23.28167922	72.18	92.25805539
230	D	Male	24.5890411	178	73.5	23.19782856	78.15	94.86077867
230	D	Male	24.64657534	178	73.5	23.19782856	78.82	96.13858189
230	D	Male	24.76164384	178	74	23.35563691	76.74	97.25485958
230	D	Male	24.79452055	180.3	74.4	22.88661069	74.15	92.65254961
230	D	Male	24.99178082	180.3	73.9	22.73280282	75.69	95.69520988
230	D	Male	25.1260274	180.3	73.2	22.5174718	74.71	92.22265715
230	D	Male	25.18356164	180.3	72.5	22.30214079	75.99	94.17213621
230	D	Male	25.20273973	180.3	74.2	22.82508754	76.83	97.16485844
230	D	Male	25.26027397	178	74.4	23.4818836	80.62	99.57716763
230	D	Male	25.56712329	180.3	74.8	23.00965698	74.92	96.57426195
230	D	Male	25.90684932	180.3	70.4	21.65614775	71.94	91.57291688
230	D	Male	25.9890411	178	72.3	22.8190885	79.91	100.5397928
230	D	Male	26.21917808	178	79.8	25.18621386	69.06	95.1879178
230	D	Male	26.33424658	178	78	24.61810377	70.61	91.0607402
231	B	Male	38.03287671	183	59.2	17.67744633	40.44	59.41962983
231	B	Male	38.10958904	183	58.4	17.43856192	39.75	57.71162991
231	B	Male	38.12876712	183	59.5	17.76702798	51.68	68.62513638
231	B	Male	38.14794521	183	60.1	17.94619129	54.78	70.38947712
231	B	Male	38.16712329	183	60	17.91633074	50.81	64.4106949
231	B	Male	40.21917808	183	57.6	17.19967751	44.94	62.76228497
231	B	Male	40.25753425	183	58.2	17.37884081	42.49	58.16093468
231	B	Male	40.33424658	182.9	59.7	17.84325853	45.02	59.31356991
231	B	Male	40.48767123	182.9	60.3	18.03457509	41.48	58.81462702
231	B	Male	40.83287671	183	59	17.61772522	34.11	50.82328106
231	B	Male	40.85205479	183	61.2	18.27465735	36.58	54.025877
231	B	Male	40.87123288	183	61.2	18.27465735	42.65	59.71715552
231	B	Male	40.88767123	182.9	60.8	18.16909454	42.48	60.32724342
231	B	Male	40.92876712	183	62.6	18.69270507	39.3	57.2414457
235	D	Male	20.56986301	180	80.7	24.90740741	87.44	93.28141269
235	D	Male	20.76164384	178	77	24.30248706	85.98	95.35577458
235	D	Male	20.99178082	178	80.2	25.31246055	85.42	92.54421934
235	D	Male	21.20273973	182.9	80.9	24.18360889	78.31	87.60790534
235	D	Male	21.31780822	178	84.2	26.57492741	85.75	99.20373107
235	D	Male	21.47123288	182.9	81.7	24.42275459	78.4	87.65088179
235	D	Male	21.85479452	178	83.4	26.32243404	78.65	86.62670613
235	D	Male	21.95068493	178	70.8	22.34566343	87.07	93.78907726
235	D	Male	22.21917808	182.9	84.4	25.22987133	74.36	87.77385438
235	D	Male	22.37534247	178	84.4	26.63805075	86.16	98.51820311
235	D	Male	22.62191781	178	86.5	27.30084585	82.37	92.30689566
235	D	Male	22.98630137	178	80.5	25.40714556	85.74	95.42034325
235	D	Male	23.29315068	178	83.5	26.35399571	84.13	93.15344846
236	C	Female	20.53424658	158.7	57.6	22.87012982	80.37	99.49479803
236	C	Female	20.70958904	158	60	24.03460984	84.2	101.1182458
236	C	Female	20.74794521	157.5	59.3	23.90526581	82.52	102.8598505
236	C	Female	20.84383562	157.5	59.6	24.02620307	77.21	97.6238242
236	C	Female	20.95890411	157	60.6	24.58517587	88.83	105.2124109
236	C	Female	21.78082192	157	61.8	25.07201103	86.66	107.3341309
236	C	Female	21.9369863	157.5	62.6	25.23557571	81.46	103.6529894
236	C	Female	22.01369863	157	62.1	25.19371983	87.09	103.4801778
236	C	Female	22.32054795	157	62.1	25.19371983	84.68	102.9878881
236	C	Female	22.55068493	157	60.8	24.66631506	87.98	102.7587161
236	C	Female	22.81917808	157	62.6	25.39656781	89.07	107.56768
236	C	Female	23.06849315	157	63.5	25.76169419	85.02	100.0783857
237	C	Female	18.35068493	165	53.2	19.54086318	44.59	63.20813732
237	C	Female	18.3890411	165.1	55.3	20.28761454	55.9	73.9035079
237	C	Female	18.46027397	165	54	19.83471074	57.72	70.65027591
237	C	Female	18.54246575	165.1	56.5	20.72785211	62.04	77.73859422
237	C	Female	18.73424658	165	56.2	20.64279155	68.86	85.52402263
237	C	Female	19.00273973	165	57	20.93663912	68.33	86.52577475
237	C	Female	19.17534247	165.1	53.4	19.59057173	59.25	79.73553298
237	C	Female	19.59178082	165	52.6	19.3204775	62.03	83.39483204
237	C	Female	19.68767123	165	53.1	19.50413223	70.83	85.6964356
237	C	Female	19.76438356	165	54.4	19.98163453	75.82	89.02556614
237	C	Female	20.03287671	165	53.5	19.65105601	63	79.25727417
237	C	Female	20.12876712	165.1	52.6	19.29708001	68.51	85.04298266
237	C	Female	20.46027397	165	51.1	18.76951331	60.45	77.9471798
237	C	Female	20.56986301	165.1	49.9	18.30654549	45.74	68.11258136
237	C	Female	20.69041096	165.1	48.9	17.93968085	58.67	75.27549872
237	C	Female	20.70958904	165	49	17.99816345	66.66	84.08492349
237	C	Female	20.74246575	165	49.4	18.14508724	58.74	73.31618104
237	C	Female	20.82465753	165	50.8	18.65932048	49.94	67.41611693
237	C	Female	20.99178082	165.1	54.9	20.14086868	69.88	88.82653509
239	D	Male	22.32876712	178	75	23.67125363	64.17	85.45777965
239	D	Male	22.75068493	178	71.5	22.56659513	55.16	74.9857455
239	D	Male	22.86575342	177.8	71.6	22.64902489	59.76	76.97738701
239	D	Male	22.96164384	178	73	23.0400202	48.06	70.55755247
239	D	Male	23.01917808	178	73	23.0400202	48.92	73.79413112
239	D	Male	23.07671233	177.8	72.1	22.80718847	67.02	86.18489124
239	D	Male	23.09041096	178	73	23.0400202	67.72	87.06763696
239	D	Male	23.33972603	177.8	71.3	22.54147365	51.25	75.83304501
239	D	Male	23.38356164	177.8	73.3	23.18678107	63.97	83.21212482
239	D	Male	23.40273973	178	74.5	23.51344527	72.29	88.58695757
239	D	Male	23.63287671	177.8	73.7	23.31331193	68.1	87.23432336
239	D	Male	23.70958904	174.3	71.8	23.63358853	61.88	84.2893624
239	D	Male	23.74794521	178	75.3	23.76593864	63.34	85.27209898
239	D	Male	23.8630137	178	72.4	22.85065017	51.72	75.24628569
239	D	Male	24.11232877	178	70.4	22.21941674	52.23	78.72058743
239	D	Male	24.18356164	177.8	68.5	21.66841068	53.65	76.57603555
239	D	Male	24.4	178	71.2	22.47191011	56.79	75.01511366
239	D	Male	24.57260274	174	70.3	23.21971198	52.85	71.25547315
239	D	Male	24.74520548	174	73.5	24.27665478	64.75	77.89853497
239	D	Male	24.89863014	174	73.9	24.40877263	63.25	81.90200952
239	D	Male	24.9890411	177.8	71.2	22.52249402	66.97	81.47185763
239	D	Male	25.12876712	177.8	72.1	22.81351501	58.46	74.09905008
239	D	Male	25.22465753	174	73.9	24.40877263	61.82	80.67051043
240	B	Male	38.62191781	171	63.5	21.71608358	15.32	34.54966511
240	B	Male	38.71780822	171.5	65.7	22.34443132	20.82	50.49619054
240	B	Male	38.79452055	171	61	20.86111966	21.47	46.94752208
240	B	Male	39.04383562	170.2	62.9	21.71703712	22.24	51.64002931
240	B	Male	39.06575342	171	61.2	20.92951677	26.89	58.08369572
240	B	Male	39.43561644	171	61.2	20.92951677	16.69	41.9347039
240	B	Male	39.44657534	171	61.2	20.92951677	20.54	54.47652814
240	B	Male	39.45479452	171	61.2	20.92951677	20.29	47.89989637
240	B	Male	40.18082192	171	62.6	21.40487671	15.74	34.43850793
240	B	Male	40.25753425	170	62.1	21.48788927	17.26	34.48965768
240	B	Male	40.34794521	171	61.7	21.10050956	15.5	31.78069139
240	B	Male	40.60273973	172	64	21.63331531	15.85	35.47931284
240	B	Male	40.86575342	170.2	62.1	21.45122694	14.14	30.93746716
240	B	Male	41.23013699	171.5	63.4	21.55904428	16.28	32.31224363
241	A	Female	22.71232877	150	45.7	20.31111111	31.71	49.2973429
241	A	Female	22.82739726	149.9	46.3	20.60524228	25.42	43.42735014
241	A	Female	23.34520548	149.9	46.1	20.51623475	29.72	52.47871576
241	A	Female	23.47945205	150	45.1	20.04444444	26.52	44.29402485
241	A	Female	23.72876712	149.9	48.3	21.49531754	24.81	39.66799884
241	A	Female	23.78630137	150	46	20.44444444	29.39	48.0342188
241	A	Female	23.84109589	149.9	49	21.80684388	28.72	49.34982396
241	A	Female	23.93972603	150	49	21.77777778	25.87	44.29029934
241	A	Female	24.09315068	150	51.5	22.88888889	23.4	41.17057177
241	A	Female	24.33972603	150	44.8	19.91111111	30.53	47.09591945
241	A	Female	24.7260274	150	46.7	20.75555556	22.4	40.23447133
241	A	Female	25.03287671	150	45.4	20.17777778	24.93	37.74042244
241	A	Female	25.16712329	150	44.7	19.86666667	21.38	33.37442774
241	A	Female	25.20547945	150	45	20	25.31	38.05333274
241	A	Female	25.2630137	150	45	20	26.74	40.23713874
241	A	Female	25.43561644	150	47.6	21.15555556	24.62	38.36702141
241	A	Female	25.49315068	150	48.5	21.55555556	22.84	36.80788498
241	A	Female	25.51232877	150	46.7	20.75555556	23.92	43.04671147
241	A	Female	25.55068493	150	44.5	19.77777778	22.85	36.80841263
241	A	Female	25.58630137	149.9	47.6	21.19714232	24.31	36.54746816
243	C	Male	18.97534247	180	60.9	18.7962963	65.67	77.40374504
243	C	Male	18.99452055	180	60.9	18.7962963	66.3	79.14177691
243	C	Male	19.03287671	180	60.1	18.54938272	39.91	49.98747116
243	C	Male	19.05205479	183	58.9	17.58786467	47.54	60.69476192
243	C	Male	19.09041096	180	54.4	16.79012346	47.4	61.44883348
243	C	Male	19.12876712	180	57.9	17.87037037	55.73	69.09097653
243	C	Male	19.16164384	182	59.7	18.02318561	61.3	73.28031482
243	C	Male	19.18630137	180	61.5	18.97530864	64.27	73.78517667
243	C	Male	19.28219178	182.9	55	16.44126686	58.33	72.70927307
243	C	Male	19.32054795	182.9	60.6	18.11528676	61.57	74.22520962
243	C	Male	19.33972603	180	65.2	20.12345679	63.06	74.15160622
243	C	Male	19.49315068	180	58	17.90123457	43.94	62.88031943
243	C	Male	19.53150685	182.9	59.8	17.87614106	60.41	70.05129927
243	C	Male	19.55068493	182.9	60.7	18.14517997	59.2	72.23745047
243	C	Male	19.56986301	182.9	61.3	18.32453925	61.23	73.58374613
243	C	Male	19.5890411	180	55	16.97530864	63.12	75.22557065
243	C	Male	19.74246575	180	55	16.97530864	52.74	68.81575243
243	C	Male	19.76164384	180	57.5	17.74691358	51.7	70.9034381
243	C	Male	19.78082192	183	58.2	17.37884081	50.3	66.47502455
243	C	Male	19.81917808	180	60.3	18.61111111	64.85	79.94815018
243	C	Male	19.83835616	182.9	61.2	18.29464604	53.81	70.59147326
243	C	Male	19.87671233	182.9	60.8	18.17507319	52.6	68.7471001
243	C	Male	19.89589041	182.9	62	18.53379174	58.07	72.95161106
243	C	Male	19.93424658	182.9	62.3	18.62347137	55.24	74.13306507
243	C	Male	19.99178082	180	64.6	19.9382716	64.27	78.75533661
243	C	Male	20.04931507	180	63.5	19.59876543	56.15	77.7200954
243	C	Male	20.06575342	180	63.5	19.59876543	57.4	76.33134632
243	C	Male	20.08767123	180	64.9	20.0308642	50.1	71.98724637
243	C	Male	20.10684932	180	65.9	20.33950617	55.12	78.2496613
243	C	Male	20.20273973	180	61.2	18.88888889	55.35	71.82802048
243	C	Male	20.22191781	180	64	19.75308642	60.99	79.3091899
243	C	Male	20.24109589	182.9	63.5	18.98218992	58.56	76.19024879
243	C	Male	20.26027397	180	62.6	19.32098765	59.75	77.22738648
243	C	Male	20.3369863	180	57.6	17.77777778	53.71	71.4973208
243	C	Male	20.37534247	180.3	61.4	18.88760613	61.88	78.88046226
243	C	Male	20.43287671	180.3	59.2	18.21085151	59.39	74.20729505
243	C	Male	20.45205479	180	60.9	18.7962963	58.96	76.03599168
243	C	Male	20.47123288	180	62.1	19.16666667	61.47	77.77863672
243	C	Male	20.49041096	180	63.2	19.50617284	59.81	77.08530078
243	C	Male	20.52876712	180	61.5	18.98148148	50.4	69.25977026
243	C	Male	20.56438356	180	59.9	18.48765432	56.9	76.22547123
243	C	Male	20.62465753	180	62.9	19.41358025	63.61	77.80026788
243	C	Male	20.72054795	180.3	53	16.30363396	56.34	70.77648445
243	C	Male	20.9260274	180	56.8	17.5308642	45.67	62.86673063
243	C	Male	20.9890411	180	61.3	18.91975309	65.59	80.46487424
243	C	Male	21.00821918	180	61.9	19.10493827	65.6	80.46773867
243	C	Male	21.27123288	180.3	62.1	19.10293715	70.69	83.17764949
243	C	Male	21.39178082	180	64	19.75308642	53.95	72.33364951
243	C	Male	21.4109589	182.9	65	19.43058811	60.87	74.15792195
245	E	Male	22.76438356	172	54.9	18.55732829	44.48	74.0823686
245	E	Male	23.09041096	174	57.5	18.99194081	17.16	30.25117207
245	E	Male	23.32054795	173	56	18.71094925	48.91	70.03261919
245	E	Male	23.35890411	172	61.2	20.68685776	36.75	63.00672425
245	E	Male	23.87123288	172.7	55.8	18.70895472	36.1	65.02544569
245	E	Male	24.54794521	173	56.3	18.81118647	40	68.89740258
245	E	Male	24.74246575	175.1	53	17.28636096	51.48	76.30043053
245	E	Male	24.83561644	173	53.1	17.74198937	44.67	75.62970807
245	E	Male	24.91232877	173	54.4	18.1763507	43.07	75.83484932
245	E	Male	25.00273973	172.7	53.8	18.03838286	55.49	83.8036427
245	E	Male	25.15616438	172.7	55	18.44743169	45.81	77.12084428
246	C	Female	19.65479452	156	53.6	22.02498356	75.53	85.03028132
246	C	Female	19.74520548	156.7	54.5	22.19517172	76.57	86.69454795
246	C	Female	19.97534247	156.5	55.3	22.57857077	72.4	79.67740223
246	C	Female	20.24657534	155	54	22.47658689	79.34	88.06915117
246	C	Female	20.36164384	155	54	22.47658689	74.85	82.1015168
246	C	Female	20.91780822	155	52.5	21.85223725	77.02	86.46967335
246	C	Female	21.12876712	155	49	20.39542144	73.53	83.36511539
246	C	Female	21.64657534	155	48.5	20.18730489	63.3	72.02048684
247	D	Female	18.03561644	169	69.6	24.36889465	106.39	102.6852376
247	D	Female	18.36438356	168	72	25.51020408	105.18	104.4562251
247	D	Female	18.59452055	168	72	25.51020408	104.41	103.1916594
247	D	Female	18.69041096	168	70	24.8015873	102.75	101.2012598
247	D	Female	18.93972603	168	72	25.51020408	98.59	103.4005925
247	D	Female	18.99726027	168	67.3	23.84495465	104.54	108.5888557
247	D	Female	19.24657534	168	67	23.73866213	102.64	102.1318592
247	D	Female	19.49589041	169	63.1	22.07555758	97.97	100.3738739
247	D	Female	19.7260274	169	30.3	10.60887224	101.12	100.1087403
247	D	Female	19.89863014	168	66.9	23.70323129	103.99	106.7659197
247	D	Female	20.18630137	168	68.2	24.1638322	86.5	92.40935037
247	D	Female	20.32054795	168	67.2	23.80952381	94.2	97.09355212
247	D	Female	20.56986301	168	69	24.44727891	89.16	92.87595759
247	D	Female	20.68493151	168	70.8	25.08503401	101.41	104.2297299
247	D	Female	20.95342466	168	71.7	25.40391156	88.99	94.82654364
250	A	Female	40	162.6	45.3	17.13393518	25.85	51.65369865
250	A	Female	40.17260274	162.6	43.3	16.37747005	23.22	48.97658097
250	A	Female	40.22739726	163	51	19.1953028	26.42	46.84621752
250	A	Female	40.26849315	163	51	19.1953028	23.78	43.35199239
250	A	Female	40.69041096	163	97.4	36.65926456	24.51	43.95157574
250	A	Female	40.8630137	163	46	17.31341037	22.21	37.23211597
250	A	Female	41.22739726	163	51	19.1953028	22.6	40.24998282
250	A	Female	41.68767123	163	44.1	16.59829124	22.67	42.47957852
250	A	Female	42.35890411	163	41.3	15.54443148	24.11	45.5667964
251	C	Female	18.50136986	158	55	22.03172568	77.6	79.82834984
251	C	Female	18.65479452	158	55	22.03172568	76.07	78.96974578
251	C	Female	18.96164384	158	55	22.03172568	73.93	78.09748776
251	C	Female	19.03835616	158	55	22.03172568	77.11	80.05675276
251	C	Female	19.38356164	158	55	22.03172568	75.31	79.74474444
251	C	Female	19.5890411	158	55	22.03172568	77.26	79.72720706
251	C	Female	19.85753425	158	56.2	22.51241788	60.54	68.19862647
251	C	Female	19.93972603	158	56.2	22.51241788	75.14	77.4539196
251	C	Female	20.05205479	158	56.2	22.51241788	75.49	78.848562
251	C	Female	20.3369863	158	54	21.63114885	65.09	67.04583163
251	C	Female	20.49041096	157.5	52.9	21.32527085	66.14	75.10239186
251	C	Female	20.64931507	158	52.9	21.19051434	68.66	77.12422115
251	C	Female	20.87945205	158	52.6	21.07034129	75.08	77.67090749
251	C	Female	21.03287671	158	54	21.63114885	70.35	74.8582423
251	C	Female	21.09041096	158	55.3	22.15189873	72.59	76.53722903
251	C	Female	21.16712329	158	54.2	21.71126422	77.39	79.61676727
251	C	Female	21.37808219	158.1	56.7	22.68398331	71.63	76.70155967
252	E	Female	29.84383562	158	57.1	22.87293703	48.3	67.97244357
252	E	Female	30.03013699	157.5	58.5	23.58679768	48.31	67.58823436
252	E	Female	30.60547945	157.5	54.6	22.01058201	47.11	68.76935291
252	E	Female	30.81643836	157.5	54.7	22.05089443	47.16	67.09042266
252	E	Female	31.20547945	158	54	21.63114885	41.31	65.56040542
252	E	Female	31.51232877	157.5	54.2	21.84933233	45.66	64.89108371
252	E	Female	31.93424658	158	53.1	21.27062971	43.48	59.99957917
252	E	Female	32.04931507	158	54	21.63114885	41.83	61.1377101
252	E	Female	32.10684932	158	55.8	22.35218715	46.53	66.49704156
252	E	Female	32.1260274	158	54	21.63114885	47.87	70.16222721
252	E	Female	32.3369863	158	117	46.86748918	44.91	72.16007358
253	E	Female	22.33424658	149.9	56.6	25.18912987	64.24	72.11779931
253	E	Female	22.46849315	150	56.7	25.2	63.86	71.74076786
253	E	Female	22.58356164	150	56.8	25.24444444	63.2	75.11892048
253	E	Female	22.81369863	150	59.4	26.4	63.29	71.79874115
253	E	Female	23.03835616	150	56	24.88888889	55.67	66.64045382
253	E	Female	23.17534247	149.9	54.7	24.34355837	63.5	75.93539727
253	E	Female	23.33150685	149.9	56	24.92210729	61.11	68.30659221
253	E	Female	23.54246575	150	55.3	24.57777778	61.1	71.31338858
253	E	Female	23.78630137	150	56	24.88888889	60.14	68.90675572
253	E	Female	24.15616438	150	58	25.77777778	62.04	68.35845948
253	E	Female	24.34794521	149.9	53	23.5869944	57.95	67.56078453
253	E	Female	24.57808219	150	52.3	23.24444444	56.9	63.52348672
253	E	Female	24.75068493	150	53.1	23.6	59.79	69.38582862
253	E	Female	24.9260274	150	53.1	23.6	63.04	69.11119235
253	E	Female	25.07123288	149.9	56.7	25.23363363	65.66	73.22905686
253	E	Female	25.2630137	150	55.3	24.57777778	63.52	71.63391294
256	B	Male	22.11506849	173	60	20.04744562	34.2	42.75615618
256	B	Male	22.16712329	173	58	19.37919743	38.43	45.79079304
256	B	Male	22.30684932	173	60.3	20.14768285	35.57	50.35466669
256	B	Male	22.59452055	173	59.2	19.78014635	35.19	43.58028947
256	B	Male	22.78082192	177.8	62.3	19.70085573	28.91	41.25910174
256	B	Male	22.84109589	173	58	19.37919743	40.6	58.40657102
256	B	Male	22.92054795	173	60	20.04744562	31.92	42.29886067
256	B	Male	22.97808219	173	58	19.37919743	36.4	49.51606709
256	B	Male	23.22739726	173	58.2	19.44602225	33.33	45.56934586
256	B	Male	23.32328767	175.3	59	19.18640655	28.76	35.68912461
256	B	Male	23.45479452	173	65	21.71806609	31.58	41.80331707
256	B	Male	23.80273973	173	65.8	21.98536536	32.55	40.3298875
256	B	Male	23.91780822	173	62.9	21.01640549	30.11	39.20357521
256	B	Male	24.07123288	173	60.3	20.14768285	32.61	37.31971504
256	B	Male	24.16164384	175.3	60.9	19.81770961	32.42	42.09086019
256	B	Male	24.43561644	173	59.4	19.84697117	27.28	29.7400477
256	B	Male	24.44931507	173	66.2	22.119015	23.22	34.12638532
256	B	Male	24.45753425	173	66.2	22.119015	32.02	35.27127092
256	B	Male	24.46849315	173	66.2	22.119015	36.98	46.90300333
256	B	Male	24.47671233	173	66.2	22.119015	39.92	49.38299622
256	B	Male	24.54520548	173	66.2	22.119015	27.07	35.47249736
256	B	Male	24.55342466	173	69	23.05456246	34.07	39.09712572
256	B	Male	24.56438356	173	69	23.05456246	33.39	41.76873157
256	B	Male	24.57534247	173	69	23.05456246	22.57	24.79514948
256	B	Male	24.58356164	173	69	23.05456246	26.63	25.94026715
256	B	Male	24.67945205	175.3	72.1	23.46234586	29.67	36.59072303
256	B	Male	24.91506849	173	75.7	25.29319389	33.7	40.48216571
259	C	Female	27.2	162.6	52.1	19.70591662	102.08	102.2228822
259	C	Female	27.54520548	162	52	19.81405274	104.88	102.9993327
259	C	Female	27.71780822	162	51.3	19.52827313	102.77	100.0827855
259	C	Female	28.0109589	162	48.1	18.32799878	102.28	101.7003919
259	C	Female	28.18356164	162	51.1	19.47111721	108.94	108.3699525
259	C	Female	28.39452055	162	48.3	18.40420668	106.22	104.1267455
259	C	Female	28.45205479	162	50.1	19.09007773	98.1	96.94088637
259	C	Female	28.52876712	162	49.5	18.86145405	101.9	100.143014
259	C	Female	28.62465753	162	50.3	19.16628563	104.45	104.9454905
259	C	Female	28.86849315	162.6	48.4	18.30645613	102.28	103.3738426
259	C	Female	29.00821918	162	49	18.67093431	97.73	97.52047092
259	C	Female	29.11780822	162.6	48.4	18.30645613	99.28	99.16626696
260	D	Male	20.61369863	175.3	73.2	23.82030121	71.3	81.33535076
260	D	Male	20.88219178	175.3	75.1	24.43858772	68.74	83.40289337
260	D	Male	21.20821918	174	78.1	25.79601004	65.35	76.73114745
260	D	Male	21.6109589	175.3	80.9	26.32598863	63.66	75.77989169
260	D	Male	21.87945205	173	83.5	27.89936182	68.1	81.38419258
260	D	Male	22.12876712	175	85.8	28.01632653	63.8	75.02430839
260	D	Male	22.37808219	175.3	85	27.66018583	56.79	69.43654566
260	D	Male	22.62739726	175	84.4	27.55918367	64.84	77.51411456
260	D	Male	22.85753425	175.3	79.8	25.96803329	64.69	78.75051241
260	D	Male	23.18356164	174	73.9	24.40877263	65.73	80.06001955
260	D	Male	23.43287671	175	69.9	22.8244898	59.04	74.12083606
262	E	Female	23.18082192	162	50	19.05197378	67.44	82.70700117
262	E	Female	23.19178082	162	50	19.05197378	69.58	86.16395949
262	E	Female	23.21369863	162	54.1	20.61423563	66.52	81.37661128
262	E	Female	23.34794521	162	48.2	18.36610273	61.96	72.5983347
262	E	Female	23.4630137	162	52.8	20.11888432	61.37	79.7763924
262	E	Female	23.57808219	162	52.6	20.04267642	59.86	76.31770995
262	E	Female	23.69315068	162	54	20.57613169	60.51	74.72074904
262	E	Female	24.03835616	162	53.8	20.49992379	59.36	80.03552408
262	E	Female	24.23013699	162.1	54.2	20.62686646	59.64	71.7001656
262	E	Female	24.40273973	162	54	20.57613169	56.06	72.32309036
262	E	Female	24.49863014	162	53.7	20.46181984	53.92	73.91841556
262	E	Female	24.76712329	162	54	20.57613169	59.22	73.65315042
262	E	Female	24.97808219	162	54.4	20.72854748	58.66	77.11110563
262	E	Female	25.1890411	162	51.7	19.69974089	55.62	71.79496636
262	E	Female	25.24383562	162	51	19.43301326	65.83	81.10238933
263	C	Female	20.68219178	164	55	20.44913742	87.01	106.438277
263	C	Female	20.8739726	164	61.2	22.75431291	83.79	101.2319249
263	C	Female	21.12328767	162.6	60.2	22.76960039	89.13	106.7240951
263	C	Female	21.37260274	162.6	59.5	22.50483759	91.32	108.55564
263	C	Female	21.51232877	164	60	22.30814991	81.3	101.9682499
263	C	Female	21.61917808	163.8	56.2	20.94635794	84.5	101.6993474
263	C	Female	21.87671233	164	60	22.30814991	79.32	95.20312854
263	C	Female	21.89041096	164	54.3	20.18887567	87.97	107.3945988
263	C	Female	22.40821918	164	53.2	19.77989292	80.67	101.4040153
263	C	Female	22.61917808	164	58.3	21.67608566	75.35	95.69056793
263	C	Female	23.4	162.6	49.6	18.75277055	66.42	86.55919452
264	D	Male	30.81369863	175	68.2	22.26938776	63.63	91.28576841
264	D	Male	30.85205479	175	67.6	22.07346939	78.51	106.6386771
264	D	Male	31.04383562	175.8	70.1	22.68194414	77.18	101.8999393
264	D	Male	31.25479452	175	70.3	22.95510204	75.65	99.18377928
264	D	Male	31.65753425	176.5	67.8	21.76407804	71.55	99.72465541
264	D	Male	31.75342466	176.5	69.3	22.24558419	74.57	103.6695028
264	D	Male	31.90684932	176	70.5	22.75955579	73.91	101.730323
264	D	Male	32.17534247	175	67.9	22.17142857	66.92	94.14366042
264	D	Male	32.38630137	175	68.2	22.26938776	76.6	102.2001965
264	D	Male	32.65479452	175	72	23.51020408	67.57	95.05002172
264	D	Male	32.90410959	175	68	22.20408163	71.66	98.55822668
264	D	Male	33.15342466	175	67.8	22.13877551	73.65	98.82932169
264	D	Male	33.42191781	175	68.9	22.49795918	76.12	94.71572361
266	C	Female	25.52328767	164.5	63.7	23.54006338	73.97	100.4788948
266	C	Female	25.67945205	165	62	22.77318641	59.54	83.46805964
266	C	Female	25.75616438	165	64	23.50780533	61.65	82.44544745
266	C	Female	25.76986301	165	64	23.50780533	65.54	91.40722426
266	C	Female	26.25479452	165	62.7	23.03030303	48.28	71.44630735
266	C	Female	26.29315068	164	60.3	22.41969066	67.05	88.68751016
266	C	Female	26.30684932	163.8	59.8	22.28066331	76.93	96.97115799
266	C	Female	26.56712329	165.1	59	21.63400777	68.99	93.10750733
266	C	Female	26.65205479	165	58	21.30394858	61.88	90.66623529
266	C	Female	26.71506849	164	58.1	21.60172516	82.36	105.3018513
266	C	Female	26.8630137	165.1	59.1	21.68170017	75.98	97.21272885
266	C	Female	26.96438356	165	58.5	21.48760331	68.28	95.03380649
266	C	Female	27.03561644	165.1	57.5	21.10205404	77.24	96.4533063
266	C	Female	27.11232877	165.1	59.5	21.82844602	83.87	99.27146027
268	E	Female	23.75890411	139	50.3	26.03384918	67.1	79.70562485
268	E	Female	23.83561644	140	51.9	26.47959184	55.82	67.71266302
268	E	Female	23.89315068	139	50.4	26.1063092	67.55	80.06929407
268	E	Female	23.91232877	140	52.7	26.8877551	66.69	78.87704582
268	E	Female	24.08493151	140	51	26.02040816	55.49	66.98994334
268	E	Female	24.18082192	140	51.6	26.32653061	51.89	59.06586621
268	E	Female	24.21917808	140	51	26.02040816	65.18	77.43368406
268	E	Female	24.39178082	139.7	51.1	26.18352344	61.45	77.78129521
268	E	Female	24.46849315	139.7	54.1	27.7207166	66.33	76.3341264
268	E	Female	24.56438356	140	51	26.02040816	61.67	70.95029345
268	E	Female	24.58356164	140	51	26.02040816	60.87	78.51356311
268	E	Female	24.60273973	140	50.3	25.66326531	63.7	79.59407401
268	E	Female	24.69863014	140	51.5	26.2755102	48	59.78586892
268	E	Female	24.71780822	140	51	26.02040816	49.22	61.94687971
268	E	Female	24.7369863	140	52	26.53061224	56.89	70.9508806
268	E	Female	24.75616438	139.7	51.3	26.28600299	62.38	79.22916733
268	E	Female	24.77534247	139.7	51.7	26.49096207	66.85	78.50573369
268	E	Female	24.84657534	139.7	49.7	25.4507947	57.96	71.63243156
268	E	Female	24.98082192	140	48.9	24.94897959	53.33	64.46971338
268	E	Female	25.12054795	139.7	49.1	25.158728	58.85	68.37903785
268	E	Female	25.13972603	139.7	51.8	26.54220184	60.08	73.80620138
268	E	Female	25.15890411	139.7	50.8	26.02980413	66.98	82.85137452
268	E	Female	25.28767123	139.7	50.8	26.02980413	51.59	61.86882822
268	E	Female	25.3260274	139.7	52.2	26.72666502	62.98	80.32164206
268	E	Female	25.44657534	140	51.3	26.17346939	63.59	74.9216064
268	E	Female	25.58082192	140	53.1	27.09183673	56.34	72.04276684
268	E	Female	25.67671233	140	53.4	27.24489796	58.4	69.88360894
268	E	Female	25.79178082	140	50.6	25.81632653	62.09	70.60687096
268	E	Female	25.83013699	140	49	25	65.35	78.89348256
268	E	Female	25.90136986	140	48.5	24.74489796	56.03	65.9264866
268	E	Female	26.02191781	140	50.3	25.66326531	58.51	70.61326857
268	E	Female	26.15616438	140	49.4	25.20408163	58.15	72.77923596
268	E	Female	26.19452055	140	50.6	25.81632653	67.1	77.10413795
268	E	Female	26.32876712	140	48.3	24.64285714	59.83	72.42501962
268	E	Female	26.40547945	140	49	25	61.08	75.67095228
268	E	Female	26.48219178	140	49.9	25.45918367	59.07	69.90845102
268	E	Female	26.59178082	134.6	48.9	26.99098534	64.39	78.66303698
268	E	Female	26.71232877	140	49.9	25.45918367	48.13	61.26821564
268	E	Female	26.74520548	140	51.9	26.47959184	54.26	68.11722859
269	D	Male	19.94794521	175	67	21.87755102	52.61	75.9931881
269	D	Male	19.95890411	175	67	21.87755102	64.72	81.34388305
269	D	Male	19.98082192	175	68.5	22.36734694	64.07	76.73568629
269	D	Male	19.99452055	175	68.5	22.36734694	69.58	86.14538774
269	D	Male	20.87671233	175	67	21.87755102	45.09	72.80207831
269	D	Male	20.93424658	175.3	67.3	21.9003589	60.16	83.22724292
269	D	Male	21.0109589	175.2	69.8	22.73983028	61.35	83.70880104
269	D	Male	21.1260274	175	70.1	22.88979592	51.12	82.63582737
269	D	Male	21.24109589	175.3	73	23.75521842	51.42	77.75033795
269	D	Male	21.39452055	175	77.1	25.1755102	56.05	81.01544041
269	D	Male	21.60547945	175	74.8	24.4244898	55.22	84.01072869
269	D	Male	21.85479452	175	74.8	24.4244898	58.83	84.42386146
269	D	Male	22.12328767	175.3	77.9	25.34974678	57.16	82.31967299
270	A	Female	20.70136986	153	50	21.35930625	20.63	34.52479196
270	A	Female	20.79726027	154.9	45.4	18.92138913	30.89	49.99249279
270	A	Female	20.8739726	154.9	43.1	17.96281655	22.77	38.8571043
270	A	Female	20.95068493	131	43.1	25.11508653	23.19	47.10916082
270	A	Female	21.00821918	153	45	19.22337562	24.99	43.03603042
270	A	Female	21.18082192	131	42.4	24.7071849	22.34	34.85898801
270	A	Female	21.23287671	153	39.5	16.87385194	25.36	44.22726982
270	A	Female	21.5260274	154.9	38.8	16.1707026	23.18	45.20158158
270	A	Female	21.66027397	154.9	44.6	18.58380487	25.48	40.06305908
270	A	Female	21.67945205	155	42.6	17.73152966	26.11	48.58853535
270	A	Female	21.69863014	155	44.3	18.43912591	25.13	40.30149573
270	A	Female	21.77534247	155	42.5	17.68990635	24.81	44.8818334
270	A	Female	22.25205479	155	39.9	16.60770031	19.31	30.61898577
270	A	Female	22.54246575	154.9	43.2	18.00449362	22.32	34.97749081
270	A	Female	22.71506849	155	45.3	18.855359	23.3	38.38385805
270	A	Female	22.82465753	153	43.3	18.49715921	30.64	47.3188558
270	A	Female	22.91232877	153	43	18.36900337	28.63	43.80075354
270	A	Female	22.95890411	154.9	43.9	18.2962331	20.4	31.27918858
270	A	Female	22.98356164	154.9	18.5	7.710257685	22.05	32.14186182
270	A	Female	23.06027397	155	43	17.89802289	18.09	31.82005947
270	A	Female	23.57260274	155	45.8	19.06347555	21.44	32.43141316
271	B	Female	21.44109589	172.7	62.1	20.82125605	31.39	36.38100477
271	B	Female	21.66849315	172.7	62.1	20.82125605	28.16	33.57849113
271	B	Female	21.69041096	172.7	59.2	19.84892687	26.27	31.71267305
271	B	Female	21.70410959	172.7	62.1	20.82125605	27.63	27.51522088
271	B	Female	21.74246575	172.7	58.5	19.60081528	27.36	29.84645777
271	B	Female	21.76712329	172.7	57.6	19.31246938	29.26	32.64417292
271	B	Female	22.11232877	172.7	59.4	19.91598405	30.92	37.30180717
271	B	Female	22.28493151	172.7	60.8	20.38538435	31.75	38.23167508
271	B	Female	22.32328767	172.7	60.5	20.28479857	33.38	44.99148654
271	B	Female	22.43835616	173	60.2	20.11427044	29.77	36.93165908
271	B	Female	22.45753425	173	59.6	19.91379598	31.12	39.48640692
271	B	Female	22.67123288	172.7	62.1	20.82125605	34.23	40.32421062
271	B	Female	22.70684932	172	62.9	21.2614927	36.14	39.48734058
271	B	Female	22.80273973	172.7	62.7	21.02242761	33.71	41.25488177
271	B	Female	22.8739726	172.7	61.6	20.65361309	32.63	41.72017174
271	B	Female	22.89863014	172.7	61.7	20.68714168	33.45	41.02066459
271	B	Female	22.95616438	172.7	62.1	20.83466749	35.9	44.04990098
271	B	Female	22.97534247	172.7	61.7	20.68714168	35.36	45.68114313
271	B	Female	22.99178082	173	28.4	9.489124261	36.87	44.35677283
271	B	Female	23.10958904	173	63	21.0498179	33.63	40.87203858
271	B	Female	23.28219178	173	65.3	21.81830332	34.2	41.79930939
271	B	Female	23.37808219	173	63.4	21.18346754	28.78	37.8508587
271	B	Female	23.45479452	172	64	21.63331531	28	39.24494054
271	B	Female	23.53150685	172	63	21.29529475	26.36	34.30948337
271	B	Female	23.66575342	172.7	61.8	20.72067028	29.17	40.54790595
271	B	Female	23.70410959	172.7	60.7	20.35185576	30.81	39.14949069
271	B	Female	23.83835616	173	62	20.71569381	29.91	35.52620143
271	B	Female	24.03013699	173	59.3	19.81355876	27.48	33.4358081
271	B	Female	24.14520548	173	59.9	20.01403321	29.13	36.68622053
271	B	Female	24.27945205	172.7	59.4	19.92268977	26.78	35.65223051
272	C	Male	20.16986301	165.2	62.1	22.75472096	70.64	85.80987782
272	C	Male	20.51506849	164.6	61.3	22.62563688	75.69	92.15675946
272	C	Male	20.61369863	165.1	62.6	22.96205776	70.46	90.38653759
272	C	Male	20.92054795	165.1	62.2	22.81898055	77.87	91.10226493
272	C	Male	21.27945205	165.1	61.4	22.5144829	55.28	68.20373337
272	C	Male	21.29041096	165.1	63.1	23.14915872	76.62	85.62069274
272	C	Male	21.35616438	165.1	63.5	23.29590458	77.63	89.37265619
272	C	Male	21.68219178	168	63.5	22.49858277	70.68	85.38419391
272	C	Male	21.95068493	168	63.5	22.49858277	67.05	79.84449359
272	C	Male	22.06575342	165.1	62.7	23.00241287	71.44	87.51554536
272	C	Male	22.32054795	169	63.9	22.37316621	64.09	77.40433803
272	C	Male	22.78082192	168	63.7	22.56944444	71.93	84.09558178
277	D	Male	31.76986301	160	88	34.375	69.81	70.61231814
277	D	Male	32	160	87	33.984375	66.67	71.92288017
277	D	Male	32.05753425	163	85.8	32.29327412	64.78	71.93985186
277	D	Male	32.26849315	160	88	34.375	75.21	72.46031125
277	D	Male	32.57534247	160	89.8	35.078125	59.62	69.765554
277	D	Male	32.65205479	160	87.9	34.3359375	63.31	70.48207847
277	D	Male	32.74794521	160	87.3	34.1015625	68.14	75.14737974
277	D	Male	32.99726027	160	87.4	34.140625	77	78.23966991
277	D	Male	33.09315068	160	86.7	33.8671875	73.38	78.2695329
277	D	Male	33.16986301	160	85.8	33.515625	74.27	78.75815438
277	D	Male	33.34246575	160	86.2	33.671875	76.34	77.18527631
277	D	Male	33.59178082	160	87.8	34.296875	80.43	79.59024414
277	D	Male	33.76438356	160	91.4	35.703125	72.59	74.28984207
277	D	Male	33.91780822	160	90.7	35.4296875	80.33	80.39527383
277	D	Male	34.37260274	157.5	88.6	35.71680524	80.6	87.05614013
277	D	Male	34.60821918	160	88.9	34.7265625	75.31	73.84881953
278	E	Male	19.98630137	165.8	62.9	22.8813473	50.98	65.74788792
278	E	Male	20.35068493	166	62.3	22.60850631	55.58	72.23483742
278	E	Male	20.46575342	166.3	60.9	22.02078487	57.85	74.03291494
278	E	Male	20.50684932	166	61.1	22.17302947	56.36	73.49766793
278	E	Male	20.58356164	166.4	60	21.66928624	48.59	66.76693797
278	E	Male	20.69863014	166	62.8	22.79721295	58.12	70.42998098
278	E	Male	20.98630137	166	61	22.13673973	54.04	72.12760887
278	E	Male	21.10136986	166	61.2	22.2093192	51.14	69.87199473
278	E	Male	21.21643836	166	61	22.13673973	54.35	72.78470168
278	E	Male	21.36986301	160.7	59.9	23.19503696	52.38	70.70452876
278	E	Male	21.48493151	166	60.1	21.81013209	47.56	70.55266523
278	E	Male	21.71506849	160	58.5	22.83984375	47.65	64.93354913
278	E	Male	21.98356164	166	58.2	21.12062709	49.15	67.31904007
278	E	Male	22.07945205	166	59.1	21.44723472	50.16	70.85612443
278	E	Male	22.30958904	166	63	22.86253448	47.76	67.57763
278	E	Male	22.45753425	167.6	60.9	21.68049852	45.23	71.31394965
278	E	Male	22.73150685	166	59	21.41094498	43.91	64.94800513
280	C	Male	16.84931507	173	56.2	18.77777407	44.4	42.85328608
280	C	Male	16.9369863	173	56.2	18.77777407	43.97	45.30298206
280	C	Male	17.04657534	174	58.1	19.1769058	51.87	65.94230234
280	C	Male	17.10410959	175.3	58.5	19.03671613	64.82	75.5351394
280	C	Male	17.1369863	174	59.4	19.61950059	39.8	44.95867703
280	C	Male	17.19452055	174	61.5	20.3131193	44.64	52.76627033
280	C	Male	17.27671233	174	60.8	20.08191307	44.88	50.35755155
280	C	Male	17.30958904	176	60.3	19.46668388	47.38	56.96945257
280	C	Male	17.46849315	174	59	19.48738275	54.82	68.77519167
280	C	Male	17.48493151	174	62.1	20.51129608	66.28	73.61001381
280	C	Male	17.50684932	174	63.6	21.00673801	60.56	70.45250607
280	C	Male	17.69863014	179	65.5	20.44255797	57.87	70.61691031
280	C	Male	17.76986301	177.8	63.3	20.01401962	64.56	83.35707937
280	C	Male	17.79452055	176.5	66	21.18627065	63.75	75.80798529
280	C	Male	17.9890411	179	62.4	19.4750476	41	42.59984356
280	C	Male	18.01917808	181.6	64.5	19.55816142	55.78	72.63444403
280	C	Male	18.07945205	179	58.5	18.25785712	40.8	50.49595658
280	C	Male	18.13424658	180	62.4	19.25925926	70.42	85.7907468
280	C	Male	18.2739726	179	61.9	19.32211854	59.47	78.39836909
280	C	Male	18.36986301	179.1	62.5	19.48759867	55.88	70.08394732
280	C	Male	18.38630137	180	62.4	19.25925926	68	78.88981197
280	C	Male	18.56164384	179	62	19.35020755	66.88	81.7689773
280	C	Male	18.65479452	180	61	18.82716049	57.9	72.50606831
280	C	Male	18.71506849	179	60.8	18.9756874	58.53	76.17319095
280	C	Male	18.79178082	179	60.6	18.91326738	63.59	79.69361542
280	C	Male	18.94520548	180.3	59.4	18.27237466	50.95	61.73871398
280	C	Male	18.97808219	180	59.4	18.33333333	59.64	73.58595791
281	D	Female	23.62191781	182.9	70.1	20.95514195	104.52	112.2490116
281	D	Female	23.96164384	172	69.3	23.42820443	113.02	120.5463902
281	D	Female	24.13424658	182.9	69.7	20.82660113	100.76	108.515921
281	D	Female	24.57534247	183	68.9	20.57391979	103.01	111.9098953
281	D	Female	24.75342466	183	69.4	20.72322255	106.26	111.2899115
281	D	Female	25.03561644	183	71.8	21.43987578	99.23	108.602775
281	D	Female	25.40547945	183	68.4	20.42461704	101.08	108.1937562
281	D	Female	25.57808219	183	71	21.20099137	100.4	108.4036302
282	C	Female	21.05753425	161.6	54	20.67811979	90.12	91.24327798
282	C	Female	21.40821918	162	53.1	20.24462734	89.52	99.00707685
282	C	Female	21.48493151	162	52.2	19.89026063	90.16	96.60717858
282	C	Female	21.73424658	162	54.1	20.61423563	92.07	95.52875365
282	C	Female	22.02191781	162	53.9	20.53802774	87.89	94.45001383
282	C	Female	22.40547945	162	53.4	20.347508	93.83	100.2855622
282	C	Female	22.92328767	160	53.5	20.90625	94.94	103.9684506
283	D	Female	46.56712329	174	67	22.12973973	104.06	107.866364
283	D	Female	47.00273973	174	67	22.12973973	97.12	106.6178913
283	D	Female	47.29041096	174	67	22.12973973	99.42	107.9476962
283	D	Female	47.57808219	174	67	22.12973973	99.91	106.1531236
283	D	Female	47.92328767	174	64.9	21.42290924	99.54	107.756599
283	D	Female	48.23013699	174	67	22.12973973	97.61	107.4177341
283	D	Female	48.40273973	174	67	22.12973973	90.73	99.04430934
283	D	Female	48.57534247	174	66.6	21.99762188	94.19	104.4387712
283	D	Female	48.97808219	174	66.7	22.02404545	88.95	94.45574177
283	D	Female	49.32328767	174	67.8	22.39397543	93.14	103.8227549
284	B	Male	27.35342466	175.3	57.2	18.5974073	33.18	44.84605647
284	B	Male	27.44931507	176	57.2	18.46590909	34.96	49.29457404
284	B	Male	27.64109589	176	59.1	19.07928719	36.13	48.76319388
284	B	Male	27.98630137	176	58.5	18.88558884	34.15	43.98282106
284	B	Male	28.58082192	176	55.1	17.78796488	26.54	37.91961542
284	B	Male	28.67123288	175.3	56.1	18.25572265	34.09	48.38143186
285	C	Female	20.21369863	160.1	46.1	17.98532382	94.18	92.53962253
285	C	Female	20.36712329	159.7	46.9	18.38920738	89.06	91.36216019
285	C	Female	20.61643836	159.4	47.4	18.65527724	78.19	78.48187752
285	C	Female	20.85205479	160	48.9	19.1015625	83.63	86.60074255
285	C	Female	21	160	49.7	19.4140625	87.41	86.31809091
285	C	Female	21.17808219	160	51.7	20.1953125	83.1	86.85347386
285	C	Female	21.29315068	160	51.3	20.0390625	85.94	88.21223025
285	C	Female	21.46575342	160	50.7	19.8046875	86.62	86.83703058
285	C	Female	21.75342466	160	50.2	19.609375	84.53	86.54906677
285	C	Female	21.90684932	160	51.4	20.078125	86.76	87.36074455
285	C	Female	22.1369863	160	52.7	20.59765625	94.34	110.5529172
285	C	Female	22.38630137	160	51.5	20.1171875	92.24	97.71206712
285	C	Female	22.65479452	160	50.3	19.6484375	89.2	89.51410277
285	C	Female	22.90410959	160	51.7	20.1953125	88.04	90.32486139
285	C	Female	23.05205479	160	50.1	19.5625	88.4	93.86802533
285	C	Female	23.07123288	160	50.2	19.609375	89.66	90.32017626
285	C	Female	23.09041096	160	50.5	19.72265625	94.06	101.5073054
287	D	Male	21.00547945	160.4	60.3	23.43735425	69.46	89.7782867
287	D	Male	21.55342466	163	61.4	23.10963905	68.29	85.81033972
287	D	Male	21.96164384	162	65	24.76756592	70.86	93.48803456
287	D	Male	22.20821918	162.6	63.6	24.05559111	81.79	98.23811333
287	D	Male	22.59452055	162	65	24.76756592	69.92	88.07926767
287	D	Male	22.74794521	162	65	24.76756592	71.53	89.21215895
287	D	Male	23.03561644	162	65	24.76756592	72.96	87.357176
287	D	Male	23.57260274	163	72.6	27.3250781	79.43	88.8063371
288	D	Male	20.90958904	188.2	78	22.02192932	53.85	59.1563281
288	D	Male	20.96712329	188.2	81.2	22.92539309	74.45	77.87821263
288	D	Male	21.78356164	188	77	21.78587596	59.37	65.90443442
288	D	Male	21.87945205	188	81	22.91760978	61.52	69.89601959
288	D	Male	21.9369863	188	83.3	23.56835672	64.05	70.85855345
288	D	Male	21.95616438	188	84.9	24.02105025	66.18	72.29411319
288	D	Male	22.55068493	188	82	23.20054323	60.33	68.22711825
288	D	Male	22.64657534	188	81.2	22.97419647	59.19	62.18051805
288	D	Male	23.0109589	187	82.5	23.59232463	63.03	67.76476395
288	D	Male	23.56712329	188	82	23.20054323	65.45	70.43371137
289	E	Male	18.58082192	173	60.5	20.21450767	67.99	69.17891723
289	E	Male	19.65479452	177.8	65	20.56126561	42.88	54.73710356
289	E	Male	19.6630137	178	64.9	20.48352481	44.7	53.89722247
289	E	Male	19.6739726	178	64.4	20.32571645	48.96	56.38861598
289	E	Male	19.68219178	178	64.4	20.32571645	55.99	60.65866779
289	E	Male	20.36438356	177.8	65	20.56126561	41.29	54.98583767
289	E	Male	20.44657534	178	65.2	20.57820982	49.55	57.17992571
289	E	Male	20.6	178	66.4	20.95694988	39.54	53.45437837
289	E	Male	20.62191781	178	66	20.83070319	58.35	66.6425111
289	E	Male	20.63561644	178	63.5	20.04166141	59	64.32770234
290	C	Female	27.21917808	165	64	23.50780533	80.7	105.2937705
290	C	Female	27.39178082	165	62	22.77318641	88.59	113.5026736
290	C	Female	28.33150685	165.1	56.7	20.80122503	53.79	79.63227231
290	C	Female	28.36712329	165	55.5	20.38567493	55.68	82.04169015
290	C	Female	28.46575342	165	56.4	20.71625344	59.64	88.45793038
290	C	Female	28.56164384	165	58.2	21.37741047	56.64	86.15686595
290	C	Female	29.00273973	165.1	58.1	21.30016094	47.29	83.51901562
290	C	Female	29.23287671	165	60.2	22.11202938	41.32	75.68767619
290	C	Female	29.25205479	165.1	61.9	22.70892116	54.32	86.86924447
290	C	Female	29.27123288	165	62.5	22.95684114	50.74	80.56536842
290	C	Female	29.30410959	165.1	61.2	22.45211591	59.19	90.20492752
290	C	Female	29.51506849	165.1	58.7	21.53495431	42.23	70.48696152
290	C	Female	29.59726027	165	59.2	21.74471993	40.47	69.29791088
290	C	Female	29.65479452	165	61.2	22.47933884	60.87	90.34919203
292	D	Female	29.41917808	155	58	24.14151925	88.32	86.77040679
292	D	Female	29.55342466	155	58	24.14151925	78.45	80.93943236
292	D	Female	29.57260274	154.9	56.3	23.4641896	85.41	86.31671152
292	D	Female	29.66849315	155	58	24.14151925	79.18	80.65787065
292	D	Female	29.82191781	155	64.9	27.01352758	81.3	80.38013919
292	D	Female	29.91780822	155	58.5	24.3496358	83.4	80.97407382
292	D	Female	30.12876712	155	64.4	26.80541103	74.56	78.07122509
292	D	Female	30.24383562	155	66.1	27.51300728	76.67	78.66757479
292	D	Female	30.28219178	155	63.8	26.55567118	73.93	75.45442689
292	D	Female	30.43561644	155	63	26.2226847	79.16	79.27237995
292	D	Female	30.62739726	155	61.5	25.59833507	67.18	70.22254585
292	D	Female	30.66575342	155	61.2	25.47346514	71.67	70.81147995
292	D	Female	30.74246575	155	61.2	25.47346514	72.05	74.33073154
292	D	Female	30.8	155	61.3	25.51508845	64.48	71.11744265
292	D	Female	30.91506849	155	61.2	25.47346514	70.04	70.83640805
292	D	Female	30.94794521	154.9	62.5	26.04816786	73.25	76.79750899
292	D	Female	30.96712329	154.9	61.8	25.75642838	74.64	76.21338987
292	D	Female	30.99178082	154.9	62.5	26.04816786	74.65	76.2161268
292	D	Female	31.0630137	154.9	63.2	26.33990734	76.75	78.27627999
294	E	Female	21.02191781	148.6	45.3	20.51448332	44.84	58.28511055
294	E	Female	21.59726027	149.9	51.4	22.87493419	53.72	63.15223365
294	E	Female	21.92328767	147	50.8	23.50872322	50.64	59.2498456
294	E	Female	22.38356164	144.8	52.6	25.08699368	51.77	57.76758236
294	E	Female	22.5369863	144.8	25	11.9139373	54.43	63.13629966
294	E	Female	22.82465753	148	51.8	23.64864865	53.83	55.82487548
294	E	Female	23.15068493	147	54	24.98958767	56.05	64.42048175
294	E	Female	23.16986301	149.9	52.6	23.40897935	56.56	67.78846549
296	A	Female	20.66575342	165.1	53.7	19.70063112	81.25	90.89554979
296	A	Female	20.7369863	165.1	53.6	19.66394465	73.34	88.07443496
296	A	Female	20.92876712	165.1	52.1	19.10264176	64.59	78.07857987
296	A	Female	20.98630137	165.1	54.9	20.13353139	74.58	84.73110374
296	A	Female	21.19726027	165.1	57	20.91128443	73.46	84.71927323
296	A	Female	21.33150685	165.1	49	17.97636731	61.44	73.45130327
296	A	Female	21.61917808	165.1	47.2	17.31601096	71.51	84.95371745
296	A	Female	22.55342466	165.1	46.3	16.98583279	43.11	68.54717376
296	A	Female	22.57808219	165.1	47.7	17.49210599	42.52	64.19844111
296	A	Female	22.59726027	165.1	48.2	17.6828756	44.3	63.94221783
296	A	Female	22.64931507	162.6	46.7	17.66346077	46.79	61.76616805
296	A	Female	22.80821918	162.6	47.2	17.85257705	42.56	62.29059546
296	A	Female	22.98082192	162.6	42.6	16.11270725	46.85	65.9821673
296	A	Female	23.23013699	162.6	49.9	18.87380497	43.54	63.33851524
298	C	Male	25.75342466	165	61.3	22.51606979	59.36	76.90587646
298	C	Male	25.84931507	165	63	23.14049587	50.76	69.72132631
298	C	Male	26.04109589	165	60.8	22.33241506	54.88	76.54416459
298	C	Male	26.19452055	165	60.3	22.14876033	70.95	88.03239172
298	C	Male	26.30410959	165	61.2	22.47933884	60.81	77.66254634
298	C	Male	26.75068493	165	56.7	20.82644628	56.38	85.83674995
298	C	Male	26.94246575	165	56.9	20.89990817	45.46	68.45294077
298	C	Male	27.07671233	165	56.7	20.82644628	48.81	80.38966975
298	C	Male	27.17260274	165	54.9	20.16528926	68.02	83.39079348
298	C	Male	27.24383562	165.1	57.6	21.13140321	101.69	99.2368046
299	C	Female	20.91780822	160	59.5	23.2421875	81.47	83.04519932
299	C	Female	21.70136986	161.7	58.8	22.48833418	78	80.67155752
299	C	Female	21.74246575	161.7	58.6	22.41184324	77.09	81.73816664
299	C	Female	21.85753425	162.1	57.2	21.76857493	74.33	75.46999652
299	C	Female	22.03013699	161.7	57.6	22.02938858	71.66	76.65126538
299	C	Female	22.06849315	161.7	57.7	22.06763405	71.67	75.04737431
299	C	Female	22.46575342	163	57.4	21.60412511	68.91	74.85211409
299	C	Female	22.50958904	163	58	21.8299522	79.2	80.89139599
299	C	Female	22.70136986	162	56.4	21.49062643	66.39	81.92143691
299	C	Female	22.79726027	162	57.6	21.9478738	76.21	78.19510364
299	C	Female	22.96986301	162	55.2	21.03337906	65.85	69.14826936
299	C	Female	23.06575342	162	57.6	21.9478738	68.94	72.86956676
299	C	Female	23.27671233	162	55.6	21.18579485	61.94	64.08971953
299	C	Female	23.32876712	162.6	56.4	21.33231664	71.28	72.8375587
299	C	Female	23.39178082	162.6	54.9	20.7649678	65.51	66.50291487
299	C	Female	23.44931507	162	56.2	21.41441853	73.03	73.92633353
299	C	Female	23.46849315	162	55.3	21.07148301	74.88	77.91485558
299	C	Female	23.48767123	162	55.8	21.26200274	72.43	77.11679257
299	C	Female	23.60273973	162	55.2	21.03337906	65.09	68.87177402
301	C	Female	17.70136986	168	56	19.84126984	82.18	88.6861733
301	C	Female	17.70136986	168	58	20.54988662	82.18	88.6861733
301	C	Female	17.77808219	168	58	20.54988662	85.86	90.65911993
301	C	Female	17.78356164	168	56	19.84126984	85.86	90.65849048
301	C	Female	17.92054795	168	56	19.84126984	88.71	89.65229142
301	C	Female	17.95068493	168	58	20.54988662	83.65	90.63954385
301	C	Female	17.96164384	168	58	20.54988662	85.34	90.88596414
301	C	Female	17.96986301	168	58	20.54988662	86.47	93.36147568
301	C	Female	17.97260274	168	58	20.54988662	83.37	89.64652582
301	C	Female	17.97534247	168	56	19.84126984	86.47	93.36084619
301	C	Female	17.98082192	168	58	20.54988662	89.01	94.5984164
301	C	Female	18.23013699	168	58	20.54988662	72.44	82.68685568
301	C	Female	18.26027397	168	56	19.84126984	85.42	92.58618459
301	C	Female	18.26027397	168	58	20.54988662	85.42	92.58618459
301	C	Female	18.75068493	169.2	57.3	20.01492212	81.65	90.20728846
301	C	Female	19.03835616	169.5	58.7	20.43142681	76.17	85.47954049
301	C	Female	19.42465753	167	60.2	21.58557137	79.8	90.11577107
301	C	Female	19.65753425	170.2	60.7	20.95412738	79.61	90.96161389
301	C	Female	19.7890411	167	61.1	21.90827925	77.32	86.08141429
301	C	Female	19.94246575	167	59.3	21.26286349	76.78	89.0722082
301	C	Female	20.01917808	167	60.4	21.65728423	71.07	90.067082
301	C	Female	20.05753425	170.2	59.4	20.50535694	76.67	94.29853205
301	C	Female	20.07671233	167	59.9	21.47800208	85.99	98.0682688
301	C	Female	20.15342466	167	60.8	21.80070996	72.25	84.30329928
301	C	Female	20.28767123	167	59.4	21.29871993	70.27	84.2940948
301	C	Female	20.3260274	167	60.3	21.6214278	78.32	93.04583067
301	C	Female	20.34520548	167.6	59.1	21.0396956	75.53	93.8469886
301	C	Female	20.4739726	167	59.1	21.19115063	82.09	93.78539179
302	C	Female	20.82465753	153.4	51.3	21.80050961	43.97	52.17710989
302	C	Female	21.38082192	154	54.8	23.10676337	46.09	65.92329113
302	C	Female	21.41917808	154	55.4	23.35975713	68.48	78.33724924
302	C	Female	21.51232877	152.4	54.6	23.50838035	73.91	85.18621349
302	C	Female	21.53424658	154	56.2	23.69708214	77.87	83.06057029
302	C	Female	21.66849315	154	57.6	24.28740091	84.27	96.3536866
302	C	Female	21.91780822	154	58.8	24.79338843	88.04	95.157058
302	C	Female	22.12876712	154	56.7	23.90791027	77.06	84.21302223
302	C	Female	22.14794521	154	60	25.29937595	76.39	82.439282
302	C	Female	22.28219178	154.9	57.6	24.0059915	80.93	86.98880764
302	C	Female	22.43561644	154.9	56.7	23.63089788	70.03	82.02041612
302	C	Female	22.53150685	154.9	57.2	23.83928322	84.33	88.14629938
305	A	Male	18.91232877	163	47.6	17.91561594	34.72	53.3824316
305	A	Male	18.98630137	163	45.5	17.12522112	36.45	51.07405756
305	A	Male	18.99726027	163	45.5	17.14313674	33.76	45.58843051
305	A	Male	19.0109589	163	45.5	17.12522112	33.28	47.27905441
305	A	Male	19.13150685	163	45.5	17.12522112	34.77	47.50928363
305	A	Male	19.13972603	153	45.5	19.43696869	39.93	52.24586254
305	A	Male	19.89589041	164	44.4	16.50803093	32.84	40.98739778
305	A	Male	20.21369863	164	45.1	16.76829268	28.77	39.56618721
305	A	Male	20.52876712	163	42	15.80789642	33.64	49.22156473
305	A	Male	20.76164384	163	45	16.93703188	30.97	48.83687261
305	A	Male	20.89041096	163	46.5	17.50159961	22.82	27.82833127
305	A	Male	20.98630137	164	45.4	16.87983343	24.52	29.17637315
307	A	Female	20.62465753	162.4	40.9	15.50783809	21.98	30.72349148
307	A	Female	20.91232877	162.4	41.4	15.69742047	21.48	26.48813836
307	A	Female	21.29863014	162	43	16.38469745	22.83	36.19865475
307	A	Female	21.45205479	162	41	15.6226185	19.19	28.74320959
307	A	Female	21.60547945	162	42.6	16.23228166	22.85	33.79677754
307	A	Female	21.72054795	162	43.4	16.53711324	19.81	33.2623555
307	A	Female	21.83561644	161	45.3	17.46460399	26.22	38.54045607
307	A	Female	22.04657534	162	43.2	16.46090535	19.53	29.26584324
307	A	Female	22.14246575	162	42.4	16.15607377	20.46	31.65885152
308	A	Male	17.9890411	162.5	40.9	15.4887574	35.12	50.28131531
308	A	Male	18.07671233	164.5	40.3	14.89269316	32.23	51.65275211
308	A	Male	18.14246575	163.6	40.4	15.09436218	35.97	59.96200471
308	A	Male	18.27123288	164	59	21.93634741	26.94	54.07970101
308	A	Male	18.6	163	40.1	15.0927773	24.4	48.47920574
308	A	Male	18.69589041	164	27	10.03866746	20.5	37.69986589
308	A	Male	18.71506849	163	38.6	14.50939064	17.82	35.84610736
308	A	Male	18.73424658	165.1	39.9	14.6378991	25.01	48.30425267
308	A	Male	18.8109589	163	39.3	14.79167451	20.52	34.59195946
308	A	Male	18.83013699	163	38.3	14.41529602	20.77	40.28954581
308	A	Male	18.86849315	163	41	15.43151793	28.11	52.31980366
308	A	Male	18.90684932	165.1	39.3	14.41778031	21.46	37.84236222
308	A	Male	18.94520548	163	37.6	14.15183108	24.21	37.561717
308	A	Male	18.96438356	163	37.6	14.15183108	21.04	39.04136107
308	A	Male	19.05479452	165.1	38.2	14.01422921	27.21	54.11594568
308	A	Male	19.09863014	163	39	14.67876096	20.57	38.21436978
308	A	Male	19.1369863	163	38.8	14.60348526	33.55	57.01218751
308	A	Male	19.17534247	163	38.6	14.52820957	20.33	35.90118074
308	A	Male	19.19452055	163	37.2	14.00127969	22.3	40.76102307
308	A	Male	19.21369863	163	38.4	14.45293387	26.71	46.88875611
308	A	Male	19.26575342	165.1	38.6	14.14630048	20.8	42.82845319
308	A	Male	19.30958904	163	38.3	14.41529602	22.31	39.08656704
308	A	Male	19.32876712	163	38.5	14.49057172	25.5	41.62460073
308	A	Male	19.34794521	163	39.3	14.79167451	25.26	45.0081878
308	A	Male	19.40547945	163	40	15.05513945	23.8	35.5063064
308	A	Male	19.42465753	163	39.9	15.0175016	23.31	44.59711812
308	A	Male	19.48219178	163	40	15.05513945	25.29	43.33738096
308	A	Male	19.50136986	165	39.5	14.5087236	21.57	35.69262756
308	A	Male	19.52054795	163	39.6	14.90458805	30.45	47.7830225
308	A	Male	19.57808219	169	87.4	30.60116943	21.96	35.40640816
308	A	Male	19.59726027	163	39.2	14.75403666	25.31	45.46912147
308	A	Male	19.61643836	163	39.6	14.90458805	24.57	41.87661411
308	A	Male	19.67123288	167.6	42.3	15.0517484	32.81	50.41672835
308	A	Male	19.71232877	163	41.4	15.58206933	25.82	39.77459478
308	A	Male	19.73150685	167.6	41.7	14.84526746	27.94	47.02471893
308	A	Male	19.74520548	163	41.3	15.54443148	25.34	41.47177245
308	A	Male	19.76438356	163	41.5	15.61970718	24.35	35.33795167
309	C	Male	19.53150685	163.6	54	20.17563262	42.18	56.87943336
309	C	Male	20.68493151	165	55.7	20.45913682	50.52	72.49773057
309	C	Male	20.69589041	165	55.7	20.45913682	66.72	95.70057605
309	C	Male	20.70410959	165	55.7	20.45913682	70.35	100.6748533
309	C	Male	20.71506849	165	55.7	20.45913682	75.43	100.4714549
309	C	Male	20.72328767	165	55.7	20.45913682	78.1	101.7172501
309	C	Male	20.88493151	165	55.7	20.45913682	71.65	96.38419993
309	C	Male	21.27123288	165	55.7	20.45913682	72.58	100.8709695
309	C	Male	21.83561644	165	55.7	20.45913682	52.4	86.09610549
309	C	Male	21.86575342	165	55.7	20.45913682	68.98	92.13673005
310	B	Female	19.48219178	161.3	70.3	27.02007749	44.28	67.41568792
310	B	Female	19.65753425	161.3	70.3	27.02007749	35.38	58.62571526
310	B	Female	19.69041096	161.3	70.3	27.02007749	35.69	67.76697709
310	B	Female	19.74520548	161.3	70.3	27.02007749	30.21	57.54506446
310	B	Female	19.76712329	161.3	70.3	27.02007749	39.67	62.9217705
310	B	Female	19.78630137	161.3	70.3	27.02007749	43.03	71.52513267
310	B	Female	20.19726027	161.3	70.3	27.02007749	37.28	55.90825933
310	B	Female	20.51780822	161	68.4	26.38787084	36.84	59.88565675
310	B	Female	21	160	67	26.171875	37.02	76.75754286
310	B	Female	21.0109589	160	68	26.5625	37.33	63.09911619
310	B	Female	21.03013699	160	68	26.5625	43.24	72.65858336
310	B	Female	21.06849315	160	68	26.5625	41.07	75.1148959
310	B	Female	21.85479452	160	66.2	25.859375	34.01	59.51618447
310	B	Female	22.05205479	160	64	25	21.86	39.30936232
310	B	Female	22.06575342	160	64	25	25.92	43.13080798
310	B	Female	22.0739726	160	64	25	35.91	63.33105173
310	B	Female	22.09589041	160	64	25	38.42	62.51143236
311	D	Male	29.23013699	192	85	23.05772569	93.24	96.01468962
311	D	Male	29.50136986	192	85.9	23.30186632	88.95	91.12500097
311	D	Male	29.58630137	192	86.9	23.57313368	96.46	95.01182987
311	D	Male	30.25753425	191	82.6	22.64192319	99.71	98.26695338
311	D	Male	30.37260274	191	82.6	22.64192319	97.62	98.13796026
311	D	Male	30.78082192	191	82.1	22.50486555	93.71	95.88342671
312	C	Female	23.22739726	150	59.4	26.4	92.54	90.21975721
312	C	Female	23.63835616	150	59.4	26.4	96.63	93.37237331
312	C	Female	23.66575342	150	52	23.11111111	55.18	53.57797097
312	C	Female	23.70958904	150	23.1	10.26666667	72.77	65.21918523
312	C	Female	24.0109589	149.9	52.8	23.49798687	100.5	94.50303545
312	C	Female	24.09315068	149.9	54.7	24.34355837	97.37	94.21600117
312	C	Female	24.22739726	150	58.5	26	57.48	57.94671814
314	D	Male	15.96164384	173.3	78.6	26.17130752	81.13	71.25340907
314	D	Male	16.31232877	173.2	82	27.33493698	89.73	79.43298302
314	D	Male	16.62191781	173.5	82.4	27.3733691	85.81	75.82155324
314	D	Male	16.84931507	173.3	84.6	28.16911726	89.84	80.15212466
314	D	Male	17.32876712	174.5	89	29.22800305	89.73	78.50672399
314	D	Male	17.99726027	173	95.9	32.04250058	87.89	79.08929869
314	D	Male	18.29863014	175	41.1	13.42040816	86.77	80.18462031
314	D	Male	18.55342466	175	90.7	29.61632653	91.03	83.71528142
315	D	Male	21.20273973	182.9	78.5	23.46617179	96.82	97.54803306
315	D	Male	22.00547945	184	76	22.44801512	89.98	97.46819022
315	D	Male	22.30684932	182.9	77.8	23.25392999	91.35	103.1515855
315	D	Male	22.35068493	182.9	77.2	23.086528	78.28	85.43223504
315	D	Male	22.40821918	182.9	77.2	23.086528	79.12	88.14341067
315	D	Male	22.42739726	182.9	76.8	22.94901922	85.67	89.32871421
315	D	Male	22.50410959	182.9	78.2	23.37649216	85.49	89.67973844
315	D	Male	22.58356164	183	78	23.29122996	101.78	98.70122321
315	D	Male	22.8109589	184.2	73	21.51511186	85.05	89.73625241
316	B	Male	21.50136986	175	61.2	19.98367347	24.38	43.47655333
316	B	Male	21.58630137	175	55	17.95918367	21.51	31.08645937
316	B	Male	21.59726027	175	55	17.95918367	22.4	36.8234709
316	B	Male	21.60547945	175	55	17.95918367	22.18	34.97362934
316	B	Male	22.15342466	175	55	17.95918367	18.9	34.64263713
316	B	Male	22.19178082	175	63	20.57142857	16.9	26.86409278
316	B	Male	22.2	175	63	20.57142857	17.57	28.71728304
316	B	Male	22.2109589	175	63	20.57142857	19.35	32.05292916
316	B	Male	22.21917808	175	63	20.57142857	18.24	31.68292083
316	B	Male	22.23013699	175	61	19.91836735	19.13	35.2040543
316	B	Male	22.23835616	175	52	16.97959184	18.68	30.57246903
316	B	Male	22.25753425	175	52	16.97959184	18.91	33.5384223
316	B	Male	22.27671233	175	52	16.97959184	16.46	28.53660316
316	B	Male	22.28767123	175	52	16.97959184	20.02	34.83769498
318	D	Male	24.18630137	177.8	99.3	31.4239404	76.18	93.37746833
318	D	Male	24.30136986	177.8	97.1	30.70587774	61.19	83.68338197
318	D	Male	24.37260274	177.8	94.2	29.78852896	40.52	49.31808118
318	D	Male	24.41643836	177.8	99.3	31.4239404	67.32	87.84523547
318	D	Male	24.60821918	177.8	96.2	30.41802002	51.68	66.63283333
318	D	Male	24.66575342	177.8	93.4	29.55761014	65.22	77.08805591
318	D	Male	24.71780822	177.8	93.2	29.4722018	63.06	80.88000197
318	D	Male	24.74246575	177.8	95.7	30.2756728	69.61	91.15274673
318	D	Male	24.75890411	177.8	93.9	29.70312063	69.62	87.19285676
318	D	Male	24.78082192	177.8	94.4	29.84546785	67.44	88.63850103
320	D	Male	42.2109589	178	63.6	20.07322308	58.36	79.26322841
320	D	Male	42.44383562	178.1	63.1	19.88845902	62.5	89.15875003
320	D	Male	42.44383562	178	63.2	19.94697639	62.54	89.21337784
320	D	Male	44.04931507	180	66.2	20.43209877	58.33	82.97525602
320	D	Male	44.34246575	178	68.5	21.61974498	65.08	93.92617845
322	C	Female	17.02191781	155.1	61.4	25.52376724	64.26	75.0366672
322	C	Female	17.03287671	155.1	61.4	25.52376724	64.26	75.03783168
322	C	Female	17.76986301	155.9	60.3	24.80990388	69.26	80.82668436
322	C	Female	18.83013699	155	55	22.89281998	76.18	82.44782548
322	C	Female	19.04383562	155.4	53.2	22.02975176	87.43	92.81788584
322	C	Female	19.13424658	157	50.8	20.60935535	81.08	92.94019661
322	C	Female	19.19726027	156	52.7	21.65516108	77.32	83.71963763
322	C	Female	19.30684932	154.9	55.1	22.95156166	75.49	96.86289868
322	C	Female	19.55068493	154.9	51.1	21.29698204	72.68	86.35876573
322	C	Female	19.72328767	154.9	50.3	20.96356549	57.55	71.56007899
323	C	Male	17.86575342	180	67.6	20.86419753	96.58	98.53361888
323	C	Male	17.95890411	180	64	19.75308642	96.43	97.86763989
323	C	Male	18.92054795	180	67.5	20.83333333	95.17	96.91069037
323	C	Male	19.15068493	180	66.6	20.55555556	96.7	98.70350132
323	C	Male	19.99452055	180.3	68.5	21.06860169	96.87	104.1413379
323	C	Male	20.2109589	180.3	67.6	20.79174753	94.37	103.166067
323	C	Male	20.49863014	180.3	62.1	19.11524178	94.93	103.5964458
326	B	Male	20.94520548	165.9	52.9	19.23132122	18.93	34.65582598
326	B	Male	20.9890411	165.9	51.7	18.78441918	23.96	42.24947858
326	B	Male	21.32876712	144.8	51.7	24.65774854	27.1	53.21848289
326	B	Male	21.43013699	144.8	50.4	24.03772779	25.87	47.29692176
326	B	Male	21.52054795	144.8	50.4	24.03772779	20.52	38.12338763
326	B	Male	21.63561644	144.8	50.4	24.03772779	30.66	57.62070296
328	B	Female	57.34520548	160	55.6	21.70703125	56.81	62.88199674
328	B	Female	57.65753425	160	56.9	22.21875	49.14	57.01221893
328	B	Female	57.99726027	160	55	21.4921875	56.48	62.10868886
328	B	Female	58.74520548	159.2	52.8	20.81307922	58.41	65.74266087
328	B	Female	59.16986301	160	56.7	22.1484375	53.15	59.26930299
328	B	Female	59.22465753	159	54	21.35200348	57.66	63.98493143
328	B	Female	59.62739726	159	54.4	21.53000277	54.63	62.61443117
328	B	Female	59.97808219	157.5	56.7	22.85714286	53.57	58.04775733
328	B	Female	60.11232877	159	55.8	22.07191171	52.86	63.19565636
330	A	Female	29.89589041	176	51.7	16.69034091	36.9	56.61993033
330	A	Female	30.18356164	176	52.9	17.0777376	38.83	60.0066493
330	A	Female	30.79178082	172	42	14.19686317	27.41	37.73149923
330	A	Female	31.27671233	176	48.5	15.65728306	30.34	45.67664876
330	A	Female	31.32328767	176	48.7	15.72184917	27.36	43.42894021
330	A	Female	31.37260274	176	48.6	15.68956612	27.37	43.43147039
330	A	Female	31.6630137	176	57.5	18.56275826	26.59	41.42073091
330	A	Female	31.75616438	176	50.2	16.20609504	30.4	47.05400021
330	A	Female	32.62465753	172.7	44.5	14.93363518	25.44	37.03608963
330	A	Female	32.62465753	172.7	44.5	14.93363518	25.44	37.03608963
330	A	Female	32.70684932	172	42	14.19686317	26.22	37.82642041
330	A	Female	32.71506849	172	45	15.21092482	26.79	38.7725549
330	A	Female	32.78082192	172	42	14.19686317	25.66	34.28398054
330	A	Female	32.8	172	43.5	14.703894	27.94	36.64944858
330	A	Female	32.83013699	172	43.5	14.703894	26.52	30.97610146
331	A	Male	20.74794521	166	51.5	18.68921469	16.12	36.35484938
331	A	Male	20.75616438	166	53.8	19.52387865	13.68	20.65653352
331	A	Male	20.76986301	170	52.2	18.06228374	13.31	21.9975005
331	A	Male	20.79178082	170	52.2	18.06228374	14.01	25.33755647
331	A	Male	20.80273973	170	52.2	18.06228374	14.94	27.4987477
331	A	Male	20.86027397	170	52.2	18.06228374	10.98	13.8
331	A	Male	20.86849315	170	51	17.64705882	10.98	17.48373343
331	A	Male	20.87945205	170	51	17.64705882	12.85	21.41315049
339	C	Female	29.23013699	162	51.5	19.623533	96.57	94.07636032
339	C	Female	29.51780822	162	51.7	19.69974089	96.7	94.10335499
339	C	Female	29.78630137	162	53.9	20.53802774	96.83	94.12999578
339	C	Female	29.95890411	162	55	20.95717116	96.91	94.14786023
365	C	Female	19.69589041	152	51	22.07409972	84.27	97.04950589
365	C	Female	19.72876712	152	49.4	21.38157895	78.16	90.96158587
365	C	Female	19.74794521	152.4	49.8	21.44170955	77.12	90.46323704
365	C	Female	19.76712329	152.4	51	21.95837725	85.92	97.72245596
365	C	Female	19.99726027	152	49	21.20844875	76.54	89.1106151
365	C	Female	20.18356164	152.4	48.4	20.83893057	83.69	94.95839701
365	C	Female	20.45205479	152.4	49.3	21.23073691	84.11	97.05026723
365	C	Female	21.02739726	152.4	46.9	20.2103182	59.49	77.35992749
365	C	Female	21.08493151	152.4	47.9	20.62365236	80.59	94.27812844
365	C	Female	21.2	152	50.1	21.67157202	79.3	91.44456998
