# Supplementary material for: Median regression spline modeling of longitudinal FEV1 measurements in cystic fibrosis (CF) and chronic obstructive pulmonary disease (COPD) patients
Source: PLoS One. 2017 Dec 20;12(12):e0190061. doi: 10.1371/journal.pone.0190061 (PMC5738083; doi:10.1371/journal.pone.0190061)
Supplement: S3 Table — (XLS) [file pone.0190061.s004.xls]

## Sheet: ECLIPSEdata031916 copy.csv
idnr	Control_case	Gender	Visit	encounterage	FEV1	FVC	ratio	FEVpred	FVCpred
3002	1	M	6	48.5832	2.06	3.36	0.613095	57.2222	53.8238
3002	1	M	8	49.6427	2.12	3.51	0.603989	59.3671	55.8233
3002	1	M	5	48.052	2.15	3.55	0.605634	59.7222	56.1754
3002	1	M	3	47.1458	2.35	3.54	0.663842	64.7561	60.9298
3002	1	M	7	49.2895	2.34	3.58	0.653631	65.5279	61.6162
3002	1	M	4	47.5866	2.39	3.72	0.642473	65.8584	61.9669
3002	1	M	2	46.8775	2.48	3.77	0.657825	67.7966	63.8106
3002	1	M	1	46.5681	2.5	4.01	0.623441	68.3434	64.3252
3003	1	M	5	57.5387	0.57	1.69	0.337278	15.6593	14.4543
3003	1	M	7	58.6995	0.58	1.45	0.4	16.062	14.8192
3003	1	M	8	58.8966	0.58	1.94	0.298969	16.062	14.8192
3003	1	M	1	55.7372	0.6	1.52	0.335526	16.225	14.9901
3003	1	M	4	56.7748	0.6	1.68	0.357143	16.3532	15.1017
3003	1	M	6	57.7467	0.62	1.89	0.328042	17.033	15.7223
3003	1	M	3	56.3121	0.78	3.15	0.247619	21.2592	19.6323
3004	1	M	2	49.7659	2.72	4.14	0.657005	67.983	62.6122
3004	1	M	7	51.9617	2.78	3.93	0.707379	70.5047	64.8775
3004	1	M	8	52.4819	2.76	4.11	0.671533	70.5161	64.8588
3004	1	M	5	51.0253	2.87	4.08	0.703431	72.7872	66.9778
3004	1	M	6	51.4661	2.88	4.26	0.676056	73.0408	67.2112
3004	1	M	1	49.4593	2.95	4.4	0.656818	73.7316	67.9066
3004	1	M	3	50.0342	2.93	4.4	0.665909	73.7664	67.909
3004	1	M	4	50.4641	3	4.23	0.70922	75.5287	69.5314
3005	1	M	7	52.6188	0.96	3.33	0.288288	27.2186	25.5078
3005	1	M	1	50.0808	1	3.42	0.292398	27.894	26.1592
3005	1	M	6	52.1232	0.99	3.36	0.294643	28.0692	26.305
3005	1	M	8	53.1116	1.08	3.62	0.298343	30.8748	28.9238
3005	1	M	5	51.655	1.13	3.84	0.294271	31.7773	29.7905
3005	1	M	3	50.6557	1.26	4.22	0.298578	35.1464	32.9606
3005	1	M	4	51.0965	1.33	4.13	0.322034	37.4016	35.0632
3005	1	M	2	50.371	1.38	4.1	0.336585	38.4937	36.0997
3006	1	F	3	49.8836	0.8	2.31	0.34632	30.6103	27.9401
3006	1	F	4	50.2861	0.83	2.19	0.378995	32.0649	29.2566
3006	1	F	1	49.2895	0.93	2.39	0.372385	35.5845	32.4803
3006	1	F	6	51.2882	0.93	2.32	0.400862	36.2785	33.0882
3006	1	F	8	52.334	0.94	2.48	0.379032	37.0297	33.7599
3006	1	F	5	50.7652	0.99	2.46	0.402439	38.2461	34.8964
3006	1	F	7	51.8357	1	2.38	0.420168	39.0092	35.5787
3006	1	F	2	49.6126	1.24	2.85	0.435088	47.446	43.3071
3007	1	F	2	52.2218	1.44	2.62	0.549618	58.5485	53.0975
3007	1	F	1	51.8549	1.51	2.97	0.508418	60.7768	55.1439
3007	1	F	3	52.5229	1.5	2.51	0.59761	60.988	55.3099
3007	1	F	5	53.3854	1.51	2.63	0.574144	62.0251	56.2239
3007	1	F	4	52.9062	1.61	2.75	0.585455	65.4605	59.366
3007	1	F	7	54.3491	1.68	2.69	0.624535	69.724	63.1724
3007	1	F	6	53.8535	1.72	2.89	0.595156	70.6511	64.0431
3007	1	F	8	54.9569	1.87	3.14	0.595541	77.6095	70.3169
3008	1	F	2	51.4031	0.88	3.01	0.292359	34.8653	31.7177
3008	1	F	8	54.1328	0.86	2.85	0.301754	35.1164	31.9041
3008	1	F	3	51.6496	0.97	3.12	0.310897	38.4311	34.9615
3008	1	F	1	51.0746	0.98	3.36	0.291667	38.8273	35.3219
3008	1	F	7	53.5661	0.98	2.77	0.353791	39.612	36.0045
3008	1	F	4	52.1396	0.99	2.78	0.356115	39.6158	36.0238
3008	1	F	5	52.5448	1	2.67	0.374532	40.016	36.3877
3008	1	F	6	53.0678	1.15	3.12	0.36859	46.4834	42.2502
3009	1	M	7	51.5592	2.02	4.55	0.443956	57.5007	54.0324
3009	1	M	3	49.7194	2.13	4.49	0.474388	59.6472	56.0866
3009	1	M	2	49.5661	2.18	4.75	0.458947	61.0473	57.4032
3009	1	M	1	49.0869	2.21	4.54	0.482379	61.8874	58.1931
3009	1	M	5	50.5818	2.25	4.68	0.480769	63.5234	59.7118
3009	1	M	8	52.1287	2.24	4.73	0.473573	64.2939	60.3953
3009	1	M	4	50.141	2.3	4.65	0.494624	64.9351	61.0387
3009	1	M	6	51.0801	2.33	4.76	0.489496	66.3251	62.3245
3010	1	F	1	68.6571	0.48	1.27	0.377953	24.7295	21.9919
3011	1	F	4	64.8843	0.66	1.66	0.39759	28.0017	25.6078
3011	1	F	1	63.3812	0.72	1.81	0.39779	30.2267	27.6536
3011	1	F	2	63.6961	0.83	1.93	0.430052	34.8447	31.8784
3011	1	F	3	63.9535	0.87	2.03	0.428571	36.5239	33.4148
3011	1	F	6	65.8316	0.99	1.44	0.6875	42.4528	38.8077
3014	1	M	5	51.2005	0.89	3.33	0.267267	22.3281	20.5086
3014	1	M	8	52.7337	0.89	3.31	0.268882	22.4918	20.6494
3014	1	M	7	52.2218	0.91	3.25	0.28	22.9972	21.1134
3014	1	M	6	51.7235	0.98	3.35	0.292537	24.5861	22.5825
3014	1	M	3	50.3162	1.19	3.5	0.34	29.6389	27.2358
3014	1	M	1	49.7413	1.22	3.51	0.347578	30.1682	27.7345
3014	1	M	4	50.7406	1.23	3.57	0.344538	30.6351	28.1513
3014	1	M	2	50.0534	1.52	3.81	0.39895	37.858	34.7886
3015	1	F	5	62.9788	0.47	1.5	0.313333	22.9101	20.3973
3015	1	F	7	64	0.47	1.49	0.315436	23.4824	20.8738
3015	1	F	8	64.6051	0.47	1.35	0.348148	23.4824	20.8738
3015	1	F	6	63.5017	0.5	1.84	0.271739	24.6731	21.9498
3015	1	F	4	62.4997	0.51	1.65	0.309091	24.8599	22.1332
3015	1	F	2	61.8617	0.52	1.64	0.317073	25.0421	22.3125
3015	1	F	3	62.1218	0.55	1.8	0.305556	26.8097	23.8691
3015	1	F	1	61.5222	0.56	1.82	0.307692	26.9685	24.0289
3016	1	M	1	67.1896	0.87	2.5	0.328	27.7512	25.7839
3017	1	M	6	65.7714	0.79	2.68	0.294776	23.1808	21.313
3017	1	M	7	66.2177	0.92	3.83	0.240209	27.227	25.0201
3017	1	M	2	63.9151	0.99	2.41	0.410788	28.5632	26.2889
3017	1	M	4	64.6324	1.01	2.75	0.367273	29.3861	27.0325
3017	1	M	5	65.0513	1.04	2.99	0.347826	30.5164	28.0577
3017	1	M	3	64.2409	1.12	4	0.28	32.5866	29.9766
3017	1	M	1	63.5948	1.19	2.65	0.483019	34.3335	31.5998
3018	1	F	2	68.1259	0.86	2.35	0.365957	39.4858	35.8369
3018	1	F	1	67.8084	0.94	2.68	0.350746	42.6691	38.746
3019	1	M	6	67.6222	0.57	1.89	0.301587	18.4347	17.171
3019	1	M	8	68.4134	0.57	1.66	0.343373	18.6092	17.3255
3019	1	M	7	68.0219	0.62	1.92	0.322917	20.2416	18.8453
3019	1	M	5	66.9514	0.64	2.13	0.300469	20.5062	19.1093
3019	1	M	4	66.412	0.68	1.89	0.359788	21.7879	20.3037
3019	1	M	2	65.8097	0.75	2.8	0.267857	23.8095	22.1976
3019	1	M	3	66.0315	0.82	2.24	0.366071	26.2736	24.4838
3019	1	M	1	65.4237	0.84	2.35	0.319149	26.6667	24.8613
3020	1	F	8	75.0089	0.52	1.29	0.403101	34.0092	29.1909
3020	1	F	5	73.4401	0.54	1.41	0.382979	34.1989	29.4442
3020	1	F	2	72.3121	0.58	1.55	0.374194	36.1596	31.1781
3020	1	F	4	72.9747	0.58	1.49	0.389262	36.1596	31.1781
3020	1	F	3	72.627	0.59	1.41	0.41844	36.783	31.7157
3020	1	F	1	71.9836	0.62	1.61	0.372671	38.0602	32.8637
3020	1	F	7	74.5298	0.6	1.39	0.431655	38.61	33.1917
3020	1	F	6	73.9685	0.64	1.52	0.421053	40.532	34.8968
3021	1	M	8	51.0828	2.07	3.2	0.646875	60.4027	57.0374
3021	1	M	2	48.4819	2.2	3.26	0.674847	62.6067	59.1716
3021	1	M	3	48.6543	2.24	3.42	0.654971	63.745	60.2474
3021	1	M	6	50.0479	2.33	3.55	0.656338	67.419	63.6821
3021	1	M	5	49.4976	2.35	3.58	0.656425	67.4319	63.7133
3021	1	M	1	48.0438	2.37	3.63	0.652893	67.4445	63.7439
3021	1	M	7	50.527	2.36	3.5	0.674286	68.287	64.502
3021	1	M	4	48.9993	2.56	3.9	0.65641	73.4577	69.4068
3026	1	M	1	73.8453	1.07	3.37	0.317507	38.9658	36.6018
3026	1	M	2	74.1629	1.15	3.52	0.326705	42.3261	39.7408
3026	1	M	3	74.4476	1.16	3.58	0.324022	42.6941	40.0864
3029	1	F	8	70.9541	0.72	2.46	0.292683	35.1391	31.6514
3029	1	F	7	70.4559	0.75	2.4	0.3125	36.6032	32.9702
3029	1	F	5	69.4374	0.79	2.38	0.331933	38.0906	34.3317
3029	1	F	6	69.9576	0.8	2.25	0.355556	38.5728	34.7663
3029	1	F	2	68.3066	0.82	2.46	0.333333	39.0662	35.2328
3029	1	F	4	68.9774	0.88	2.26	0.389381	41.9247	37.8108
3029	1	F	3	68.5558	0.91	2.6	0.35	43.354	39.0998
3029	1	F	1	67.9836	1	2.79	0.358423	47.081	42.4867
3030	1	F	7	69.5195	0.52	1.72	0.302326	21.0612	19.527
3030	1	F	4	68.0411	0.58	2.02	0.287129	23.2558	21.5671
3030	1	F	5	68.501	0.59	1.97	0.299492	23.6568	21.939
3030	1	F	6	69.0212	0.6	1.87	0.320856	24.3013	22.5311
3030	1	F	1	67.0472	0.64	2.123	0.320301	25.4069	23.5677
3030	1	F	2	67.373	0.64	2.03	0.315271	25.4069	23.5677
3030	1	F	8	70.0233	0.64	2.32	0.275862	26.1866	24.2729
3030	1	F	3	67.6496	0.71	1.97	0.360406	28.1858	26.1454
3032	1	M	8	60.4545	0.57	2.19	0.260274	17.5277	16.4166
3032	1	M	7	59.9589	0.58	2.32	0.25	17.6775	16.5634
3032	1	M	3	57.9986	0.61	2.48	0.245968	18.429	17.2741
3032	1	M	5	58.8775	0.63	2.25	0.28	19.0332	17.8405
3032	1	M	6	59.3977	0.63	2.04	0.308824	19.2015	17.9913
3032	1	M	4	58.4175	0.72	2.72	0.264706	21.7523	20.3891
3032	1	M	2	57.8426	0.74	2.89	0.256055	22.1623	20.7813
3032	1	M	1	57.4237	0.79	2.87	0.275261	23.6598	22.1854
3060	1	M	5	74.7433	0.54	2.12	0.254717	19.5652	18.315
3060	1	M	4	74.3135	0.59	2.18	0.270642	21.3768	20.0109
3060	1	M	2	73.6893	0.61	2.76	0.221014	21.8716	20.4835
3060	1	M	1	73.3279	0.62	2.13	0.29108	22.3335	20.9346
3060	1	M	6	75.4333	0.62	2.45	0.253061	22.7023	21.2416
3060	1	M	3	73.9658	0.67	2.51	0.266932	24.0229	22.4983
3098	1	M	8	68.9418	2.11	4.55	0.463736	63.5351	58.3219
3098	1	M	2	66.3299	2.15	5.02	0.428287	63.6283	58.4708
3098	1	M	1	65.9493	2.17	5.09	0.420432	63.6737	58.5434
3098	1	M	7	68.4162	2.28	4.95	0.460606	68.654	63.0209
3098	1	M	5	67.4771	2.3	5.04	0.456349	68.6567	63.0578
3098	1	M	4	66.9514	2.36	4.82	0.489627	69.8431	64.1819
3098	1	M	6	67.9754	2.44	4.64	0.525862	72.8358	66.8961
3098	1	M	3	66.5188	2.5	5.07	0.493097	73.9864	67.9893
3203	1	M	8	71.9316	0.79	2.74	0.288321	26.5457	24.6786
3203	1	M	5	70.3217	0.92	2.75	0.334545	30.6156	28.4764
3203	1	M	2	69.2183	0.93	2.92	0.318493	30.6526	28.5245
3203	1	M	3	69.4319	0.96	2.86	0.335664	31.6414	29.4447
3203	1	M	1	68.8624	1	2.94	0.340136	32.6477	30.3956
3203	1	M	7	71.3292	0.99	2.65	0.373585	33.2661	30.9264
3203	1	M	4	69.8946	1.01	3	0.336667	33.2894	30.9783
3203	1	M	6	70.8857	1.04	2.52	0.412698	34.609	32.1907
3204	1	M	6	62.6119	0.83	2.37	0.350211	22.9029	20.9628
3204	1	M	7	63.0582	0.88	2.05	0.429268	24.4784	22.393
3204	1	M	8	63.5948	1.03	2.44	0.422131	28.6509	26.21
3204	1	M	1	60.6023	1.23	3.14	0.372611	33.4058	30.6077
3204	1	M	2	60.8679	1.24	3.92	0.316327	33.6773	30.8565
3204	1	M	5	62.1164	1.25	3.34	0.374251	34.4923	31.5704
3204	1	M	3	61.2375	1.27	4.8	0.264583	34.7659	31.8376
3204	1	M	4	61.64	1.42	4.07	0.348894	38.8722	35.5979
3205	1	F	7	62.6119	0.48	1.46	0.328767	20.6186	18.7679
3205	1	F	5	61.6153	0.52	1.6	0.325	22.0994	20.1249
3205	1	F	8	63.1485	0.51	1.67	0.305389	22.145	20.1481
3205	1	F	6	62.2067	0.55	1.77	0.310734	23.6254	21.5049
3205	1	F	1	60.1561	0.64	2.15	0.297674	26.9134	24.5196
3205	1	F	3	60.7118	0.68	2.21	0.307692	28.5955	26.052
3205	1	F	4	61.1937	0.7	2.24	0.3125	29.7493	27.0913
3205	1	F	2	60.5147	0.76	2.46	0.308943	31.9596	29.117
3206	1	M	7	76.9336	0.76	2.61	0.291188	26.8456	24.8923
3206	1	M	6	76.4873	0.87	2.28	0.381579	30.7312	28.4952
3206	1	M	5	75.937	0.9	2.59	0.34749	31.4685	29.1947
3206	1	M	2	74.7433	0.94	2.93	0.320819	32.5372	30.2023
3206	1	M	8	77.473	0.92	2.87	0.320557	32.8337	30.4278
3206	1	M	1	74.4778	0.97	2.7	0.359259	33.5756	31.1662
3206	1	M	3	75.0527	0.97	2.61	0.371648	33.9161	31.4654
3206	1	M	4	75.5154	1.02	2.62	0.389313	35.6643	33.0873
3207	1	M	8	71.7454	0.68	1.93	0.352332	23.1845	21.6113
3207	1	M	7	71.1485	0.77	2.44	0.315574	26.253	24.4716
3207	1	M	6	70.7132	0.78	2.18	0.357798	26.3336	24.5584
3207	1	M	5	70.1437	0.87	2.75	0.316364	29.372	27.3921
3207	1	M	2	69.0897	0.93	2.69	0.345725	31.0933	29.0108
3207	1	M	3	69.3114	0.98	3.25	0.301538	32.765	30.5705
3207	1	M	4	69.7303	0.99	3.08	0.321429	33.0993	30.8825
3207	1	M	1	68.6872	1.03	3.2	0.321875	34.106	31.8363
3208	1	F	6	68.2382	0.42	1.64	0.256098	18.9402	17.2417
3208	1	F	5	67.8686	0.48	2.09	0.229665	21.4047	19.4944
3208	1	F	8	69.2567	0.51	1.79	0.284916	23.2611	21.1649
3208	1	F	7	68.6927	0.52	1.92	0.270833	23.4498	21.3469
3208	1	F	2	66.5845	0.58	2.4	0.241667	25.5788	23.3067
3208	1	F	4	67.2416	0.6	2.19	0.273973	26.7559	24.368
3208	1	F	3	66.8145	0.69	2.4	0.2875	30.43	27.727
3208	1	F	1	66.2313	0.71	2.48	0.28629	31.312	28.5307
3209	1	F	4	62.5791	1.06	2.79	0.379928	39.5818	38.4462
3209	1	F	1	61.5825	1.16	2.82	0.411348	42.8519	41.6263
3209	1	F	5	63.0308	1.14	2.9	0.393103	43.0351	41.7965
3209	1	F	3	62.1246	1.19	3.32	0.358434	44.4361	43.1613
3209	1	F	2	61.9302	1.26	3.16	0.398734	46.546	45.2148
3209	1	F	6	63.6578	1.31	3.18	0.41195	49.4526	48.0293
3209	1	F	7	64.0383	1.13	3.22	0.350932	51.387	46.4527
3209	1	F	8	64.7748	1.19	3.11	0.382637	54.1155	48.9193
3210	1	M	2	71.1567	1.76	3.64	0.483516	58.2974	54.0574
3210	1	M	3	71.3867	1.81	3.54	0.511299	59.9536	55.5931
3210	1	M	4	71.8439	1.9	3.55	0.535211	62.9347	58.3574
3210	1	M	1	70.809	1.99	3.35	0.558209	65.2887	60.571
3211	1	M	7	59.0691	1.54	4.22	0.364929	46.3297	43.3028
3211	1	M	8	59.603	1.59	4.4	0.361364	47.8339	44.7088
3211	1	M	2	56.961	1.65	4.34	0.380184	48.3729	45.2656
3211	1	M	5	58.0616	1.67	4.26	0.392019	49.8061	46.5706
3211	1	M	6	58.6256	1.67	4.35	0.383908	49.8061	46.5706
3211	1	M	4	57.6099	1.79	4.37	0.409611	52.9273	49.5084
3211	1	M	1	56.6133	1.81	4.26	0.424883	53.0636	49.655
3211	1	M	3	57.1745	1.82	4.23	0.43026	53.8143	50.3381
3212	1	M	7	74.4312	0.73	2.95	0.247458	24.1882	22.2812
3212	1	M	5	73.41	0.77	2.49	0.309237	25.2708	23.2917
3212	1	M	8	75.1622	0.78	3.11	0.250804	26.0957	24.0244
3212	1	M	4	73.1143	0.83	3.13	0.265176	27.2399	25.1066
3212	1	M	6	74.13	0.84	2.92	0.287671	27.833	25.6387
3212	1	M	2	72.3203	0.86	3.23	0.266254	27.9584	25.7832
3212	1	M	1	71.9754	0.91	3.49	0.260745	29.3076	27.0423
3212	1	M	3	72.5366	0.97	3.35	0.289552	31.5345	29.0811
3213	1	M	7	74.8474	0.94	3.67	0.256131	33.0288	30.7421
3213	1	M	6	74.5133	1.12	3.61	0.310249	39.3535	36.6288
3213	1	M	4	73.629	1.14	4.12	0.276699	39.6522	36.9255
3213	1	M	3	72.9747	1.39	4.29	0.324009	47.865	44.5956
3213	1	M	2	72.7118	1.44	4.39	0.328018	49.5868	46.1997
3213	1	M	1	72.4162	1.46	4.09	0.356968	50.2755	46.8414
3214	1	F	7	65.3717	0.74	1.9	0.389474	32.2792	29.4252
3214	1	F	8	65.9274	0.75	1.95	0.384615	32.7154	29.8229
3214	1	F	6	65.0212	0.76	2	0.38	33.1516	30.2205
3214	1	F	5	64.4709	0.94	1.96	0.479592	40.5609	36.9911
3214	1	F	4	63.9097	1.06	2.57	0.412451	45.2508	41.2861
3214	1	F	2	63.2635	1.14	2.67	0.426966	48.666	44.402
3214	1	F	3	63.4579	1.15	2.51	0.458167	49.0928	44.7915
3214	1	F	1	62.9158	1.25	2.61	0.478927	52.7983	48.1928
3215	1	F	3	67.0007	1.1	1.84	0.597826	47.3832	43.3988
3215	1	F	1	66.2943	1.18	1.87	0.631016	50.2877	46.077
3215	1	F	6	68.3066	1.19	2.18	0.545872	51.818	47.4419
3215	1	F	2	66.6557	1.24	2.05	0.604878	52.8447	48.4199
3215	1	F	4	67.3922	1.26	2.02	0.623762	54.2753	49.7114
3215	1	F	5	67.7919	1.36	2.25	0.604444	58.5828	53.6567
3215	1	F	8	69.514	1.39	2.43	0.572016	61.193	56.0025
3216	1	F	6	63.1458	1.15	2.64	0.435606	46.729	42.9743
3216	1	F	7	63.5948	1.15	2.88	0.399306	46.729	42.9743
3216	1	F	5	62.6119	1.17	3.16	0.370253	47.0636	43.2961
3216	1	F	8	64.1259	1.23	3.22	0.381988	50.4926	46.42
3216	1	F	2	61.3634	1.32	3.51	0.376068	52.5687	48.3761
3216	1	F	4	62.1355	1.31	3.25	0.403077	52.6951	48.4769
3216	1	F	3	61.7276	1.34	3.34	0.401198	53.3652	49.1091
3216	1	F	1	61.1389	1.4	2.95	0.457627	55.7547	51.308
3218	1	F	4	69.3306	1.45	2.28	0.635965	66.1345	60.1747
3218	1	F	1	68.3012	1.5	2.35	0.651064	67.6437	61.5776
3218	1	F	8	71.4387	1.5	2.68	0.559701	70.0117	63.6389
3218	1	F	5	69.8015	1.55	2.3	0.673913	70.6956	64.3247
3218	1	F	2	68.6461	1.59	2.43	0.654321	71.7024	65.2723
3218	1	F	6	70.3655	1.69	2.64	0.640152	77.97	70.9086
3218	1	F	3	68.8405	1.78	3.08	0.577922	80.2706	73.0721
3218	1	F	7	70.7543	1.79	2.57	0.696498	82.5836	75.1044
3219	1	M	8	60.9281	0.56	2.29	0.244541	20.7947	20.2777
3219	1	M	4	58.9322	0.59	2.2	0.268182	21.4467	20.9157
3219	1	M	7	60.679	0.63	1.85	0.340541	23.394	22.8124
3219	1	M	6	59.9398	0.67	2.05	0.326829	24.6143	24.0036
3219	1	M	5	59.4305	0.76	2.66	0.285714	27.9206	27.2279
3219	1	M	2	58.3107	0.91	3.13	0.290735	33.0789	32.2598
3219	1	M	3	58.4997	0.92	3.24	0.283951	33.4424	32.6143
3219	1	M	1	57.9439	1	3.04	0.328947	35.9712	35.0822
3220	1	F	4	64.2738	0.9	1.57	0.573248	40.2055	36.4554
3220	1	F	1	63.2799	1.1	1.96	0.561224	48.5973	44.0869
3220	1	F	6	65.3306	1.11	1.94	0.572165	50.1468	45.4458
3220	1	F	7	65.744	1.23	1.98	0.621212	55.5681	50.3589
3220	1	F	5	64.7529	1.3	2.17	0.599078	58.0746	52.6578
3220	1	F	8	66.2642	1.41	2.38	0.592437	64.4277	58.3568
3221	1	M	5	60.6845	0.94	3.06	0.30719	24.9469	22.7719
3221	1	M	1	59.1786	1.18	4.18	0.284689	31.0772	28.3824
3221	1	M	7	61.9576	1.24	4.28	0.28972	33.1639	30.2564
3221	1	M	3	59.7153	1.31	4.15	0.315663	34.5009	31.5093
3221	1	M	8	62.6585	1.35	4.59	0.294118	36.3881	33.1801
3221	1	M	6	61.1745	1.39	4.26	0.326291	37.1757	33.9165
3221	1	M	4	60.2053	1.56	4.89	0.319018	41.4013	37.7916
3221	1	M	2	59.5537	1.79	5.39	0.332096	47.1425	43.0547
3222	1	F	2	61.2211	0.67	2.08	0.322115	28.9604	26.2985
3222	1	F	3	61.306	0.87	2.54	0.34252	37.6054	34.1488
3222	1	F	1	60.7693	0.88	2.62	0.351145	37.631	34.1884
3222	1	F	8	63.7947	0.9	2.69	0.334572	39.7614	36.0711
3222	1	F	7	63.2334	0.95	2.59	0.366795	41.9704	38.0751
3222	1	F	5	62.2259	0.98	2.77	0.353791	42.8228	38.8678
3222	1	F	6	62.757	1.03	2.87	0.358885	45.0076	40.8508
3222	1	F	4	61.796	1.07	2.68	0.399254	46.2503	41.9992
3223	1	M	8	65.0924	1.05	2.75	0.381818	33.3333	31.0766
3223	1	M	7	64.5476	1.08	2.63	0.410646	33.9729	31.6869
3223	1	M	5	63.54	1.13	2.53	0.44664	35.2244	32.8684
3223	1	M	6	64.0876	1.15	2.99	0.384615	36.1749	33.7407
3223	1	M	3	62.6393	1.23	3.18	0.386792	37.9981	35.4717
3223	1	M	2	62.4504	1.31	3.4	0.385294	40.4696	37.7788
3223	1	M	1	62.0835	1.32	3.44	0.383721	40.7785	38.0672
3223	1	M	4	63.0965	1.4	3.29	0.425532	43.6409	40.7219
3224	1	M	5	65.4702	1.32	3.43	0.38484	45.6432	43.2666
3224	1	M	4	65.0623	1.35	4.42	0.30543	46.6805	44.25
3224	1	M	1	64.0383	1.39	4.58	0.303493	47.5864	45.1233
3224	1	M	3	64.6023	1.48	4.53	0.326711	50.6676	48.0449
3225	1	M	5	66.9897	0.83	2.23	0.372197	28.5616	26.984
3225	1	M	8	68.5257	0.89	3.26	0.273006	31.25	29.5024
3225	1	M	4	66.5818	0.91	3.34	0.272455	31.3145	29.5848
3225	1	M	6	67.54	0.96	3.37	0.284866	33.3681	31.5136
3225	1	M	3	66.089	1.03	3.26	0.315951	35.4439	33.4861
3225	1	M	2	65.9329	1.06	3.64	0.291209	36.1158	34.133
3225	1	M	7	68	1.04	3.49	0.297994	36.5169	34.4748
3225	1	M	1	65.5359	1.11	3.28	0.338415	37.8194	35.743
3226	1	M	7	76.9966	0.98	2.48	0.395161	38.7352	36.6959
3226	1	M	8	77.6181	0.99	2.24	0.441964	39.5842	37.4858
3226	1	M	6	76.5366	1.01	2.86	0.353147	39.9209	37.8192
3226	1	M	5	75.989	1.04	2.78	0.374101	40.6409	38.5157
3226	1	M	2	74.8966	1.2	3.27	0.366972	46.3679	43.9593
3226	1	M	4	75.5291	1.29	3.22	0.400621	50.4103	47.7742
3226	1	M	1	74.5325	1.32	2.97	0.414141	51.0046	48.3552
3226	1	M	3	75.0965	1.39	3.36	0.41369	54.3181	51.4777
3227	1	M	7	76.4791	0.67	2.68	0.25	26.0396	24.5849
3227	1	M	1	74.0123	0.75	2.95	0.254237	28.5063	26.9353
3227	1	M	6	76.0903	0.74	2.65	0.279245	28.7602	27.1535
3227	1	M	8	77.0021	0.81	2.93	0.276451	31.8396	30.0484
3227	1	M	4	75.0363	0.83	2.72	0.305147	31.8985	30.1287
3227	1	M	5	75.4689	0.99	2.67	0.370787	38.0477	35.9366
3228	1	F	2	55.3895	0.98	2.68	0.365672	32.5581	31.3274
3228	1	F	3	55.6003	1.02	2.87	0.355401	33.887	32.6061
3228	1	F	6	57.0376	1.01	2.68	0.376866	34.2141	32.9092
3228	1	F	4	56.0246	1.02	2.79	0.365591	34.2167	32.9176
3228	1	F	5	56.4901	1.02	2.8	0.364286	34.2167	32.9176
3228	1	F	1	55.0335	1.03	2.57	0.389105	34.2193	32.9258
3228	1	F	8	58.0315	1.12	2.88	0.388889	38.3168	36.8488
3229	1	F	4	60.6516	0.61	1.77	0.344633	26.0851	23.6988
3229	1	F	3	60.2546	0.64	1.31	0.48855	27.368	24.8643
3229	1	F	6	61.6482	0.68	1.48	0.459459	29.3927	26.6911
3229	1	F	8	62.6256	0.68	1.74	0.390805	29.7138	26.9695
3229	1	F	7	62.3956	0.75	1.78	0.421348	32.7726	29.7457
3229	1	F	5	61.2129	0.76	1.77	0.429379	32.8507	29.8312
3229	1	F	1	59.6222	0.9	2.31	0.38961	38.0791	34.6118
3229	1	F	2	60.0219	1	2.28	0.438596	42.7625	38.8505
3231	1	M	8	74.2669	1.59	2.81	0.565836	51.2242	46.9636
3231	1	M	7	73.6756	1.61	3.09	0.521036	51.3884	47.1422
3231	1	M	5	72.7721	1.76	3.03	0.580858	55.661	51.0915
3231	1	M	4	72.2382	1.78	3.4	0.523529	56.2935	51.6721
3231	1	M	6	73.2156	1.84	3.26	0.564417	58.7297	53.8768
3231	1	M	1	71.2197	1.88	3.59	0.487465	58.9157	54.1101
3231	1	M	3	71.8166	1.88	3.59	0.523677	58.9157	54.1101
3231	1	M	2	71.5619	1.96	3.28	0.597561	61.4228	56.4126
3232	1	M	1	55.9589	1.37	3.61	0.379501	40.8468	38.4243
3232	1	M	6	58.0671	1.43	3.15	0.453968	43.771	41.1315
3232	1	M	7	58.3901	1.43	3.46	0.413295	43.771	41.1315
3232	1	M	8	58.9213	1.45	3.58	0.405028	44.3832	41.7068
3232	1	M	3	56.46	1.49	3.74	0.398396	44.812	42.1398
3232	1	M	4	57.0267	1.49	3.71	0.401617	45.2063	42.4955
3232	1	M	5	57.4292	1.51	3.42	0.44152	45.8131	43.066
3232	1	M	2	56.2053	1.6	3.72	0.430108	48.1203	45.2508
3233	1	M	6	52.1424	1.28	3.08	0.415584	38.6473	36.6731
3233	1	M	1	50.1492	1.32	3.3	0.466667	39.1691	37.1883
3233	1	M	2	50.5133	1.55	3.57	0.434174	45.9941	43.6681
3233	1	M	4	51.2964	1.55	3.5	0.442857	46.3933	44.0353
3233	1	M	8	53.1554	1.54	3.72	0.413978	46.9083	44.4997
3233	1	M	3	50.7077	1.67	3.5	0.477143	49.5549	47.0489
3233	1	M	7	52.6051	1.82	3.63	0.501377	54.9517	52.1445
3234	1	F	3	54.9569	0.98	2.78	0.352518	38.1694	34.9482
3234	1	F	6	56.1259	0.98	2.87	0.341463	38.9275	35.6163
3234	1	F	4	55.1923	1.06	2.95	0.359322	41.6912	38.159
3234	1	F	5	55.8193	1.09	3.03	0.359736	42.8712	39.239
3234	1	F	7	56.5886	1.16	2.98	0.389262	46.0775	42.1581
3234	1	F	8	57.1581	1.2	2.94	0.408163	48.1444	44.0327
3234	1	F	2	54.4778	1.3	3.46	0.375723	50.6329	46.3599
3234	1	F	1	54.1328	1.43	3.49	0.409742	55.6962	50.9958
3235	1	F	7	71.5236	0.66	1.33	0.496241	32.6087	29.3532
3235	1	F	6	71.1157	0.75	1.19	0.630252	37.0553	33.3559
3235	1	F	5	70.6064	0.79	1.58	0.5	38.5554	34.7286
3235	1	F	1	69.0678	0.81	2.03	0.399015	39.055	35.2009
3235	1	F	3	69.6044	0.83	1.98	0.419192	40.0193	36.07
3235	1	F	4	70.0698	0.82	2.1	0.390476	40.0195	36.0474
3235	1	F	2	69.4757	0.88	2.14	0.411215	42.4301	38.2429
3236	1	F	1	74.475	0.93	2.95	0.315254	50.8058	45.1235
3236	1	F	2	74.82	0.94	2.81	0.33452	51.3521	45.6087
3237	1	F	7	72.5284	0.59	2.16	0.273148	26.8609	24.5513
3237	1	F	8	73.41	0.67	2.21	0.303167	30.8542	28.1888
3237	1	F	3	70.6064	0.72	2.06	0.349515	32.0499	29.3192
3237	1	F	2	70.4531	0.73	2.41	0.302905	32.495	29.7264
3237	1	F	6	72.1205	0.72	2.05	0.35122	32.7794	29.9609
3237	1	F	1	70.0534	0.75	2.36	0.317797	33.3853	30.5408
3237	1	F	5	71.5455	0.76	1.78	0.426966	34.2111	31.2831
3237	1	F	4	71.3155	0.77	2.39	0.322176	34.6613	31.6947
3238	1	M	1	69.8042	1.03	2.61	0.375479	40.2187	38.7335
3239	1	M	8	72.1944	1.12	4	0.28	31.5582	28.4506
3239	1	M	6	70.82	1.38	3.97	0.347607	38.2589	34.5358
3239	1	M	7	71.2936	1.42	4.25	0.334118	39.687	35.8021
3239	1	M	1	68.731	1.64	4.44	0.369369	44.7476	40.4434
3239	1	M	5	70.2834	1.81	4.84	0.373967	50.1802	45.297
3239	1	M	3	69.306	2.02	4.92	0.410569	55.5556	50.1807
3239	1	M	2	69.0787	2.03	5.22	0.388889	55.8306	50.4291
3239	1	M	4	69.8672	2.08	5.36	0.38806	57.2057	51.6712
3240	1	F	1	71.4689	0.78	1.75	0.445714	40.9341	36.4501
3240	1	F	4	72.4901	0.79	2	0.395	42.0101	37.3768
3240	1	F	2	71.8166	0.84	1.86	0.451613	44.0829	39.254
3240	1	F	5	72.9692	0.88	1.87	0.470588	46.7961	41.6349
3240	1	F	6	73.5031	0.87	2.24	0.388393	46.8876	41.6804
3240	1	F	3	72.0192	0.99	2.32	0.426724	52.6456	46.8393
3240	1	F	7	74.0315	0.97	2.42	0.400826	52.991	47.0643
3240	1	F	8	74.4586	1.04	2.28	0.45614	56.8151	50.4607
3241	1	M	8	70.4312	0.75	3.37	0.222552	22.985	21.0754
3241	1	M	6	69.4264	0.8	3.21	0.249221	24.3013	22.295
3241	1	M	7	69.859	0.83	2.91	0.285223	25.2126	23.1311
3241	1	M	5	68.9363	0.91	2.91	0.312715	27.4014	25.1531
3241	1	M	3	68.0137	0.94	3.88	0.242268	28.3047	25.9823
3241	1	M	4	68.4216	0.96	3.47	0.276657	28.907	26.5351
3241	1	M	2	67.7782	1.02	4.16	0.245192	30.4478	27.9647
3241	1	M	1	67.4223	1.28	4.15	0.308434	38.209	35.093
3242	1	M	7	76.9966	1.62	4.39	0.369021	44.9376	40.1303
3242	1	M	8	77.5496	1.61	4.47	0.360179	45.0224	40.1772
3242	1	M	4	75.6742	1.65	4.19	0.393795	45.4045	40.5759
3242	1	M	2	74.8857	1.68	4.25	0.395294	45.864	41.0151
3242	1	M	6	76.5448	1.67	4.39	0.38041	46.3245	41.3689
3242	1	M	5	75.9918	1.69	4.44	0.380631	46.5052	41.5596
3242	1	M	3	75.0883	1.74	4.83	0.360248	47.8811	42.7892
3242	1	M	1	74.5407	1.88	4.5	0.417778	51.3241	45.8979
3243	1	M	8	66.1054	1.24	3.03	0.409241	41.4439	38.9301
3243	1	M	4	64.1095	1.31	3.39	0.386431	42.9508	40.3773
3243	1	M	6	65.1088	1.3	3.34	0.389222	43.0321	40.438
3243	1	M	5	64.5476	1.33	2.66	0.5	43.6066	40.9937
3243	1	M	3	63.6331	1.38	3.69	0.373984	44.8197	42.1503
3243	1	M	7	65.6372	1.44	3.75	0.384	47.6663	44.7928
3243	1	M	2	63.4579	1.54	3.53	0.436261	50.0162	47.0373
3243	1	M	1	63.0965	1.69	3.89	0.434447	54.888	51.6188
3244	1	M	6	69.3279	0.68	2.08	0.326923	26.5521	25.5716
3244	1	M	8	70.2478	0.75	2.73	0.274725	29.6209	28.5214
3244	1	M	7	69.7303	0.83	2.05	0.404878	32.4092	31.2124
3244	1	M	3	67.7728	1	3.28	0.304878	38.1825	36.7863
3244	1	M	4	68.2327	1.03	3.02	0.34106	39.7683	38.3071
3244	1	M	5	68.6708	1.14	3.5	0.325714	44.0154	42.3981
3244	1	M	2	67.5838	1.19	3.49	0.340974	45.4372	43.7758
3244	1	M	1	67.2197	1.21	3.54	0.341808	46.2008	44.5115
3245	1	M	7	67.8604	0.74	2.98	0.248322	28.2551	27.2219
3245	1	M	8	68.4682	0.77	3.22	0.23913	29.7297	28.6373
3245	1	M	6	67.5483	0.83	3.45	0.24058	31.6915	30.5327
3245	1	M	4	66.4175	1.03	3.77	0.27321	38.8973	37.4818
3245	1	M	1	65.4073	1.1	4.03	0.272953	41.0908	39.6025
3245	1	M	3	65.9576	1.11	3.89	0.285347	41.4643	39.9626
3245	1	M	2	65.7604	1.15	3.79	0.30343	42.9585	41.4026
3245	1	M	5	66.8556	1.23	3.72	0.330645	46.4502	44.7598
3246	1	F	8	64.1588	0.79	2.56	0.308594	32.4302	29.8145
3246	1	F	6	63.0637	0.86	2.57	0.33463	34.9451	32.1373
3246	1	F	7	63.4935	0.9	2.67	0.337079	36.5705	33.632
3246	1	F	1	61.0021	1.05	2.77	0.382671	41.816	38.481
3246	1	F	4	62.0151	1.04	2.91	0.357388	41.8343	38.4854
3246	1	F	5	62.4531	1.11	2.57	0.431907	44.65	41.0758
3246	1	F	2	61.3744	1.15	2.87	0.400697	45.7985	42.1458
3246	1	F	3	61.5524	1.35	3.37	0.400593	53.7634	49.4756
3247	1	M	3	62.8419	1.68	4.61	0.364425	48.0687	44.2635
3247	1	M	1	62.2888	1.71	4.27	0.398126	48.927	45.0539
3247	1	M	2	62.6448	1.83	4.37	0.418764	52.3605	48.2156
3247	1	M	8	65.2977	1.79	4.76	0.37605	52.5235	48.2916
3247	1	M	6	64.2957	1.82	4.69	0.38806	52.9532	48.7119
3247	1	M	5	63.7399	1.86	4.09	0.454768	53.6642	49.3912
3247	1	M	4	63.3922	1.91	4.76	0.401261	55.1068	50.719
3247	1	M	7	64.7502	1.91	4.65	0.410753	55.5717	51.1208
3248	1	M	8	67.8248	0.83	2.62	0.316794	29.7384	28.2601
3248	1	M	1	64.783	0.89	2.86	0.311189	30.9243	29.4137
3248	1	M	6	66.7871	0.92	2.45	0.37551	32.6241	31.0119
3248	1	M	7	67.2444	0.92	2.33	0.39485	32.9631	31.3245
3248	1	M	5	66.2341	1.08	3.02	0.357616	38.2979	36.4053
3248	1	M	3	65.3525	1.16	3.83	0.302872	40.716	38.7157
3248	1	M	4	65.7796	1.16	3.75	0.309333	40.716	38.7157
3248	1	M	2	65.1608	1.23	3.98	0.309045	43.173	41.052
3249	1	M	4	73.2457	0.76	1.93	0.393782	26.0452	24.1888
3249	1	M	3	72.3285	0.83	2.59	0.320463	28.1642	26.1702
3249	1	M	1	71.7755	0.88	3.43	0.25656	29.5699	27.4901
3249	1	M	2	72.1287	0.94	3.15	0.298413	31.8968	29.6385
3250	1	M	2	60.4709	1.3	2.72	0.477941	37.4964	34.7097
3250	1	M	1	60.1177	1.43	2.74	0.521898	41.246	38.1807
3250	1	M	5	61.5661	1.61	2.91	0.553265	46.8296	43.3291
3250	1	M	3	60.6817	1.66	3.28	0.506098	47.88	44.3216
3250	1	M	6	62.0999	1.67	3.12	0.535256	48.988	45.3047
3250	1	M	4	61.1307	1.72	3.2	0.5375	50.0291	46.2894
3250	1	M	7	62.5489	1.71	2.92	0.585616	50.1613	46.3899
3250	1	M	8	63.0801	1.91	3.29	0.580547	56.5089	52.235
3251	1	M	6	65.7495	0.66	2.42	0.272727	25.4728	24.7348
3251	1	M	8	66.7461	0.76	2.5	0.304	29.6643	28.8021
3251	1	M	7	66.5544	0.78	2.28	0.342105	30.445	29.56
3251	1	M	5	65.1882	0.93	2.28	0.407895	35.8935	34.8537
3251	1	M	1	63.7372	0.99	3.04	0.315789	37.3726	36.297
3251	1	M	4	64.7502	0.99	3.36	0.294643	37.7863	36.6952
3251	1	M	2	64.0903	1.1	3.35	0.328358	41.9847	40.7725
3251	1	M	3	64.2902	1.23	3.53	0.348442	46.9466	45.591
3252	1	M	3	74.9651	1.34	2.87	0.466899	45.042	41.5936
3252	1	M	2	74.7707	1.4	3.08	0.454545	47.0588	43.456
3252	1	M	1	74.4148	1.46	3.14	0.449045	49.0756	45.3184
3252	1	M	4	75.4278	1.59	3.17	0.501577	53.9715	49.8112
3252	1	M	8	77.4511	1.82	3.36	0.541667	63.0194	58.0941
3252	1	M	6	76.4216	1.88	3.87	0.485788	64.4498	59.4476
3252	1	M	7	76.8296	1.96	3.96	0.494949	67.1923	61.9773
3252	1	M	5	75.8658	1.99	4.23	0.470449	67.5492	62.3424
3253	1	M	6	75.7262	0.96	2.84	0.338028	35.7143	33.5178
3253	1	M	8	76.8953	0.98	2.91	0.33677	36.856	34.5734
3253	1	M	7	76.1615	1.01	3.15	0.320635	37.9842	35.6318
3253	1	M	4	74.7324	1.11	3.64	0.304945	40.8539	38.3585
3253	1	M	1	73.7276	1.15	3.55	0.323944	41.8791	39.3384
3253	1	M	5	75.1348	1.16	3.54	0.327684	43.1548	40.5007
3253	1	M	2	74.0753	1.27	3.74	0.339572	46.7427	43.8877
3253	1	M	3	74.2834	1.27	4.32	0.293981	46.7427	43.8877
3254	1	M	6	70.6804	0.87	3.09	0.281553	30.2503	28.3683
3254	1	M	2	69.0322	0.92	3.37	0.272997	31.6695	29.7119
3254	1	M	7	71.1348	0.93	3.41	0.272727	32.666	30.6203
3254	1	M	4	69.6975	1.03	3.45	0.298551	35.4561	33.2644
3254	1	M	3	69.2238	1.08	3.68	0.293478	37.1773	34.8792
3254	1	M	5	70.1273	1.1	2.95	0.372881	38.2476	35.868
3254	1	M	1	68.6817	1.22	3.85	0.316883	41.5815	39.0275
3254	1	M	8	71.6934	1.25	3.84	0.325521	43.9059	41.1563
3255	1	M	4	71.4743	1.39	4.25	0.327059	42.4168	38.7867
3255	1	M	1	70.1273	1.5	4.17	0.378897	45.3721	41.5133
3255	1	M	2	70.4832	1.62	4.6	0.352174	49.0018	44.8344
3255	1	M	5	71.7974	1.76	4.44	0.396396	53.7077	49.1113
3256	1	F	6	62.026	0.91	2.1	0.433333	43.5198	38.8819
3256	1	F	8	63.039	0.91	2.26	0.402655	44.0465	39.3238
3256	1	F	7	62.5106	0.98	2.56	0.382812	46.8675	41.8728
3256	1	F	3	60.5667	1.03	2.66	0.387218	48.1084	43.0418
3256	1	F	5	61.5469	1.03	2.3	0.447826	48.6767	43.5201
3256	1	F	4	61.0732	1.11	2.61	0.425287	52.4575	46.9004
3256	1	F	1	60.0274	1.14	2.97	0.367003	53.2461	47.6385
3256	1	F	2	60.3778	1.19	2.5	0.476	55.5815	49.728
3257	1	F	5	65.2375	0.84	1.43	0.587413	54.4747	45.971
3257	1	F	2	64.0356	0.87	1.55	0.56129	55.5201	46.9372
3257	1	F	4	64.6927	0.91	1.62	0.561728	58.0728	49.0952
3257	1	F	1	63.6851	0.94	1.71	0.54386	59.0452	50.0043
3257	1	F	3	64.3943	1	1.69	0.591716	63.8162	53.9508
3257	1	F	8	66.8747	0.98	1.8	0.544444	64.6012	54.416
3257	1	F	6	65.7166	1.01	1.91	0.528796	65.4994	55.2746
3257	1	F	7	66.141	1.08	1.94	0.556701	71.1931	59.9687
3258	1	M	5	70.5845	1.2	3.8	0.315789	38.8224	35.9276
3258	1	M	8	72.1506	1.2	3.68	0.326087	39.5648	36.5759
3258	1	M	4	70.1465	1.25	4.09	0.305623	40.44	37.4246
3258	1	M	1	69.1417	1.27	3.98	0.319095	40.7051	37.6894
3258	1	M	3	69.6865	1.28	3.91	0.327366	41.0256	37.9861
3258	1	M	7	71.5948	1.28	3.99	0.320802	41.8027	38.6654
3258	1	M	6	71.1403	1.35	3.92	0.344388	44.0888	40.78
3258	1	M	2	69.4894	1.4	3.92	0.357143	44.8718	41.5473
3259	1	M	2	72.9692	1.07	1.84	0.581522	36.8457	34.329
3259	1	M	1	72.5832	1.21	2.76	0.438406	41.6667	38.8206
3259	1	M	8	75.6359	1.18	2	0.59	41.8885	38.9683
3259	1	M	7	75.0582	1.19	2.16	0.550926	42.2435	39.2986
3259	1	M	6	74.6338	1.24	2.31	0.536797	43.5699	40.5534
3259	1	M	4	73.588	1.28	2.55	0.501961	44.5217	41.4602
3259	1	M	5	74.026	1.32	2.55	0.517647	46.3809	43.1697
3259	1	M	3	73.128	1.41	2.94	0.479592	49.0435	45.671
3261	1	F	7	64.6489	0.73	1.48	0.493243	39.5986	34.6486
3261	1	F	6	64.1971	0.8	2.06	0.38835	43.3957	37.971
3261	1	F	8	65.2101	0.83	1.81	0.458564	45.642	39.8929
3261	1	F	5	63.7344	0.89	2.04	0.436275	47.6318	41.7219
3261	1	F	2	62.5462	0.97	1.92	0.505208	51.2279	44.9184
3261	1	F	3	62.7406	0.97	2.14	0.453271	51.2279	44.9184
3261	1	F	1	62.2012	1.16	1.96	0.591837	61.2622	53.7169
3261	1	F	4	63.2033	1.22	2.37	0.514768	65.293	57.1919
3262	1	F	8	65.3744	1.37	2.17	0.631336	61.8929	56.0908
3262	1	F	2	62.7132	1.48	2.26	0.654867	64.6712	58.6982
3262	1	F	3	62.9158	1.48	2.52	0.587302	64.6712	58.6982
3262	1	F	5	63.9617	1.47	2.53	0.581028	64.9437	58.9162
3262	1	F	6	64.3614	1.51	2.44	0.618852	67.4559	61.1641
3262	1	F	1	62.3655	1.6	2.69	0.568773	69.9148	63.4576
3262	1	F	4	63.6304	1.6	1.95	0.820513	70.687	64.1265
3262	1	F	7	64.8186	1.63	2.47	0.659919	72.8166	66.0248
3263	1	F	1	56.5394	1.02	2.95	0.335593	43.2295	39.1286
3263	1	F	6	58.538	1.02	3.15	0.32381	44.1654	39.9344
3263	1	F	7	58.9925	1.06	3.1	0.341935	45.8974	41.5004
3263	1	F	2	56.8871	1.11	3.05	0.363934	47.0439	42.5811
3263	1	F	3	57.0431	1.21	3.2	0.378125	51.8312	46.8903
3263	1	F	8	59.5483	1.19	3.26	0.365031	52.0902	47.0748
3263	1	F	4	57.5496	1.28	3.49	0.366762	54.8297	49.603
3263	1	F	5	57.9795	1.31	3.51	0.373219	56.1148	50.7656
3264	1	F	2	72.3778	0.99	2.31	0.428571	47.642	43.1455
3264	1	F	1	72.0137	1.04	2.45	0.408163	50.0481	45.3246
3264	1	F	3	72.5558	1.04	2.54	0.409449	50.0481	45.3246
3264	1	F	4	73.013	1.03	2.35	0.438298	50.1705	45.4093
3264	1	F	5	73.588	1.09	2.63	0.414449	53.093	48.0545
3264	1	F	6	74.0123	1.08	2.51	0.430279	53.2544	48.1721
3264	1	F	7	74.4695	1.08	2.58	0.418605	53.2544	48.1721
3264	1	F	8	75.0828	1.07	2.77	0.386282	53.4199	48.2926
3265	1	M	6	76.3641	1.48	3.56	0.41573	45.3849	41.1151
3265	1	M	5	75.8084	1.59	3.4	0.467647	48.3283	43.8107
3265	1	M	4	75.3758	1.6	4.11	0.389294	48.6322	44.0862
3265	1	M	1	74.3682	1.62	4.11	0.389294	48.8099	44.2762
3265	1	M	8	77.3744	1.58	3.8	0.415789	48.8861	44.2571
3265	1	M	7	76.8214	1.61	3.91	0.411765	49.3714	44.7266
3265	1	M	2	74.7132	1.661	3.83	0.433681	50.0452	45.3968
3265	1	M	3	74.9158	1.73	4.15	0.416867	52.1241	47.2826
3266	1	M	3	60.4298	1.56	4.95	0.315152	46.2908	43.9499
3266	1	M	1	59.937	1.71	4.95	0.345455	50.3089	47.7774
3267	1	F	3	62.141	1.19	2.87	0.414634	50.264	45.8795
3267	1	F	1	61.5661	1.26	3.04	0.394737	52.6646	48.0907
3267	1	F	4	62.5791	1.25	3.06	0.408497	52.7983	48.1928
3267	1	F	2	61.911	1.27	2.79	0.455197	53.0825	48.4724
3267	1	F	5	63.0062	1.27	2.77	0.458484	54.2156	49.4654
3267	1	F	8	64.5886	1.28	2.83	0.452297	55.2319	50.3709
3267	1	F	6	63.5893	1.32	3	0.44	56.3501	51.4129
3267	1	F	7	64.2628	1.32	3	0.44	56.9579	51.945
3268	1	F	6	56.4353	1.03	2.43	0.423868	40.9136	37.4334
3268	1	F	8	57.3963	1.07	2.4	0.445833	42.9288	39.2625
3268	1	F	7	56.8761	1.12	2.42	0.46281	44.4886	40.7043
3268	1	F	5	55.8111	1.28	2.79	0.458781	50.3441	46.0788
3268	1	F	2	54.7515	1.3	2.84	0.457746	50.6329	46.3599
3268	1	F	1	54.3737	1.34	3	0.443333	52.1908	47.7863
3268	1	F	4	55.4196	1.38	2.86	0.482517	54.2773	49.6787
3268	1	F	3	54.9213	1.46	3.04	0.480263	56.8647	52.0657
3270	1	M	1	71.5702	1.21	2.59	0.467181	41.8685	39.1351
3270	1	M	2	71.9124	1.28	2.33	0.549356	44.2907	41.3992
3270	1	M	3	72.1232	1.4	2.72	0.514706	48.9339	45.718
3271	1	F	6	67.6578	1.22	2.71	0.450185	57.4388	51.8337
3271	1	F	1	65.629	1.25	2.8	0.442857	57.4977	51.9474
3271	1	F	8	68.6762	1.21	2.63	0.460076	57.6465	51.9898
3271	1	F	7	68.0794	1.22	2.59	0.471042	58.1229	52.4195
3271	1	F	3	66.1793	1.34	2.6	0.515385	62.3546	56.303
3271	1	F	2	65.974	1.36	2.65	0.513208	62.5575	56.5188
3271	1	F	5	67.2115	1.34	2.88	0.465278	63.0885	56.9321
3271	1	F	4	66.9405	1.48	2.67	0.554307	68.8692	62.1854
3272	1	F	6	62.2669	0.77	1.42	0.542254	43.3803	37.5445
3272	1	F	8	63.2635	0.8	1.22	0.655738	45.7143	39.514
3272	1	F	5	61.3908	0.83	1.28	0.648438	46.1111	39.9576
3272	1	F	1	59.9671	0.88	1.27	0.692913	47.5676	41.3184
3272	1	F	4	61.1198	0.87	1.6	0.54375	48.3333	41.8833
3273	1	F	2	60.6324	1.28	2.66	0.481203	52.9473	48.3685
3273	1	F	8	63.2936	1.41	3.26	0.432515	60.1921	54.9183
3273	1	F	7	62.7379	1.43	3.49	0.409742	60.4013	55.1325
3273	1	F	1	60.2984	1.52	3.23	0.433437	62.8749	57.4376
3273	1	F	6	62.3354	1.55	3.48	0.445402	65.4699	59.759
3273	1	F	5	61.7248	1.63	3.46	0.471098	68.1296	62.2126
3273	1	F	4	61.295	1.68	3.87	0.434109	70.2194	64.1209
3273	1	F	3	60.835	1.74	3.71	0.469003	71.9752	65.7509
3274	1	M	4	58.9213	0.61	2.61	0.233716	16.4999	15.1622
3274	1	M	8	60.9336	0.63	2.64	0.238636	17.3124	15.8932
3274	1	M	2	58.2587	0.65	2.34	0.277778	17.5818	16.1565
3274	1	M	6	59.9425	0.66	2.82	0.234043	17.9935	16.5266
3274	1	M	5	59.3593	0.68	2.24	0.303571	18.5387	17.0275
3274	1	M	7	60.3669	0.71	3.02	0.235099	19.5109	17.9114
3274	1	M	3	58.4613	0.78	2.97	0.262626	21.0982	19.3878
3274	1	M	1	57.9247	0.83	3.33	0.234234	22.2759	20.4799
3275	1	M	3	64.731	1.42	3.69	0.384824	39.3461	35.9053
3275	1	M	2	64.334	1.48	3.73	0.396783	41.0086	37.4224
3275	1	M	4	65.1335	1.59	3.75	0.424	44.4134	40.507
3275	1	M	7	66.4504	1.63	3.37	0.48368	45.9026	41.8415
3275	1	M	1	64	1.72	3.31	0.519637	47.6586	43.4909
3275	1	M	6	66.308	1.71	3.39	0.504425	48.1554	43.8951
3275	1	M	8	67.2991	1.72	3.63	0.473829	48.8359	44.4899
3275	1	M	5	65.4346	1.8	3.99	0.451128	50.2793	45.857
3276	1	F	1	50.8255	1.5	2.45	0.612245	57.9486	52.8733
3276	1	F	4	51.822	1.49	2.5	0.596	58.1237	53.0123
3276	1	F	2	51.1677	1.64	2.66	0.616541	63.975	58.3491
3276	1	F	8	53.9001	1.71	2.78	0.615108	68.0326	61.9999
3276	1	F	6	52.8433	1.74	2.81	0.619217	68.5444	62.4917
3276	1	F	3	51.3648	1.79	2.89	0.619377	69.8264	63.6859
3276	1	F	5	52.3039	1.83	2.78	0.658273	72.0898	65.724
3276	1	F	7	53.3032	1.83	2.95	0.620339	72.8068	66.3507
3277	1	M	7	65.692	1.37	3.52	0.389205	46.678	44.1153
3277	1	M	8	66.2396	1.39	3.8	0.365789	47.8321	45.19
3277	1	M	5	64.6762	1.43	3.25	0.44	48.2456	45.6126
3277	1	M	4	64.1834	1.47	3.85	0.381818	49.5951	46.8885
3277	1	M	6	65.2594	1.51	3.94	0.383249	51.448	48.6234
3277	1	M	2	63.5756	1.54	3.8	0.405263	51.4534	48.6618
3277	1	M	3	63.7974	1.58	3.95	0.4	52.7898	49.9257
3277	1	M	1	63.2416	1.64	3.92	0.418367	54.7945	51.8217
3278	1	M	5	69.7823	1.26	2.89	0.435986	46.8401	44.631
3278	1	M	6	70.3628	1.43	3.21	0.445483	53.7392	51.1893
3278	1	M	7	70.9268	1.44	2.78	0.517986	54.115	51.5473
3278	1	M	4	69.3388	1.61	3.43	0.469388	59.8513	57.0285
3278	1	M	3	68.8816	1.74	3.49	0.498567	63.9941	60.9938
3278	1	M	2	68.6845	1.75	3.42	0.511696	64.3619	61.3443
3278	1	M	1	68.3422	1.79	3.46	0.517341	65.833	62.7465
3279	1	F	8	67.6906	0.95	3.12	0.304487	39.5751	36.4402
3279	1	F	6	66.6229	0.96	3.14	0.305732	39.5795	36.456
3279	1	F	7	67.0527	0.98	3.04	0.322368	40.8248	37.591
3279	1	F	4	65.8316	1.08	3.29	0.328267	44.0726	40.6075
3279	1	F	3	65.462	1.16	3.37	0.344214	47.3373	43.6154
3279	1	F	1	64.6188	1.19	3.16	0.35443	48.0711	44.3053
3280	1	M	6	69.8261	1.94	4.15	0.46747	60.5115	55.764
3280	1	M	5	69.2457	1.98	3.65	0.542466	61.7592	56.9137
3280	1	M	1	67.822	2.02	4.01	0.496259	61.8873	57.092
3280	1	M	7	70.2587	1.98	4.04	0.490099	62.3229	57.4021
3280	1	M	2	68.1478	2.08	4.2	0.495238	64.2968	59.2837
3280	1	M	8	70.9377	2.15	4.31	0.49884	67.6739	62.3306
3280	1	M	4	68.8405	2.25	4.54	0.495595	69.5518	64.1291
3280	1	M	3	68.3422	2.33	4.71	0.494692	72.0247	66.4092
3281	1	M	6	61.4264	1.19	3.57	0.333333	31.8267	29.0364
3281	1	M	8	61.87	1.19	3.43	0.346939	31.8267	29.0364
3281	1	M	4	59.8439	1.41	4.46	0.316143	37.1346	33.9146
3281	1	M	2	59.1622	1.45	3.9	0.371795	38.188	34.8767
3281	1	M	5	60.2355	1.45	3.97	0.365239	38.482	35.1268
3281	1	M	3	59.2444	1.56	4.61	0.338395	41.0851	37.5225
3281	1	M	1	58.7214	1.95	5.1	0.382353	50.9671	46.5716
3282	1	F	2	69.848	1.02	2.92	0.349315	51.1278	45.7666
3282	1	F	1	69.5222	1.26	2.76	0.456522	63.1579	56.5352
3283	1	M	8	71.4168	0.73	2.12	0.34434	30.2027	29.309
3283	1	M	6	70.4038	0.74	2.18	0.33945	30.2535	29.3616
3283	1	M	4	69.4182	0.8	2.24	0.357143	32.3232	31.3738
3283	1	M	7	70.8364	0.8	2.18	0.366972	32.7065	31.7423
3283	1	M	2	68.7255	0.83	2.44	0.340164	33.147	32.1768
3283	1	M	5	69.8453	0.83	2.08	0.399038	33.5354	32.5503
3283	1	M	1	68.3997	0.85	2.24	0.366071	33.9457	32.9521
3283	1	M	3	68.9363	0.86	2.45	0.35102	34.345	33.3398
3284	1	M	1	57.4702	1.95	4.17	0.470024	53.5714	49.4491
3284	1	M	3	58.0041	2.02	4.22	0.478673	55.9402	51.6116
3284	1	M	4	58.4641	2.11	4.06	0.519704	58.4326	53.9111
3284	1	M	5	58.9076	2.12	3.8	0.557895	58.7095	54.1666
3284	1	M	8	60.501	2.2	3.89	0.565553	61.9195	57.0739
3284	1	M	6	59.5264	2.27	4.1	0.553659	63.3724	58.4411
3284	1	M	7	60.1588	2.31	4.1	0.563415	65.0155	59.9276
3284	1	M	2	57.7933	2.402	4.59	0.523312	65.989	60.9111
3285	1	M	5	50.5435	2.56	4.46	0.573991	64.4512	59.3334
3285	1	M	7	51.5565	2.59	4.53	0.571744	65.686	60.4434
3285	1	M	1	49.1198	2.64	4.73	0.55814	65.9835	60.7707
3285	1	M	6	51.154	2.63	4.35	0.604598	66.7005	61.3769
3285	1	M	4	50.2122	2.71	4.88	0.555328	68.2276	62.81
3285	1	M	3	49.6728	2.83	5.15	0.549515	70.7323	65.1443
3285	1	M	2	49.4428	2.86	5.17	0.553191	71.4821	65.8349
3286	1	M	7	57.4812	1.69	4.19	0.403341	49.9704	46.7425
3286	1	M	8	58.0041	1.72	3.91	0.439898	51.2973	47.965
3286	1	M	2	55.2964	1.79	4.02	0.445274	52.0349	48.7108
3286	1	M	6	57.191	1.84	4.37	0.421053	54.4057	50.8913
3286	1	M	3	55.5455	1.91	4.11	0.46472	55.5233	51.9763
3286	1	M	4	56.0055	1.95	4.14	0.471014	57.168	53.4957
3286	1	M	5	56.6845	2.03	4.1	0.495122	59.5133	55.6904
3286	1	M	1	55.0445	2.18	4.23	0.503546	63.3721	59.3238
3288	1	M	6	72.9665	1.39	3.46	0.401734	46.4883	43.0847
3288	1	M	8	74.0315	1.47	2.93	0.501706	50.1364	46.4162
3288	1	M	1	70.9569	1.54	3.82	0.403141	50.5249	46.874
3288	1	M	7	73.3908	1.58	3.32	0.475904	53.3604	49.4275
3288	1	M	5	72.4134	1.63	3.28	0.496951	54.5151	50.5238
3288	1	M	4	71.9617	1.68	4.16	0.403846	55.6476	51.6002
3288	1	M	3	71.4908	1.93	4.54	0.42511	63.9285	59.2788
3288	1	M	2	71.2799	1.97	4.13	0.476998	65.2534	60.5074
3289	1	F	2	57.2567	1.67	2.47	0.676113	63.007	58.188
3289	1	F	1	56.9336	1.69	2.58	0.655039	63.1658	58.3501
3289	1	F	6	58.9432	1.68	2.56	0.65625	63.9878	59.0778
3289	1	F	4	57.9384	1.72	2.55	0.67451	64.8934	59.9301
3289	1	F	3	57.4784	1.73	2.64	0.655303	65.2707	60.2785
3289	1	F	5	58.4148	1.74	2.43	0.716049	66.2731	61.1877
3289	1	F	8	60.1697	1.74	2.45	0.710204	67.5597	62.3408
3289	1	F	7	59.4223	1.83	2.61	0.701149	70.3711	64.9533
3290	1	F	4	58.9021	1.15	3.03	0.379538	45.16	41.4963
3290	1	F	6	59.7864	1.16	2.97	0.390572	46.0044	42.2582
3290	1	F	2	58.0205	1.18	2.8	0.421429	46.3381	42.5788
3290	1	F	8	60.7474	1.19	3	0.396667	47.6667	43.7704
3290	1	F	3	58.2286	1.25	3.07	0.407166	49.087	45.1047
3290	1	F	7	60.1561	1.24	2.92	0.424658	49.6695	45.6095
3290	1	F	1	57.6947	1.34	3.07	0.436482	52.1097	47.8977
3291	1	M	6	65.6975	2.03	3.22	0.630435	64.4444	60.0814
3291	1	M	1	63.6879	2.13	3.6	0.591667	66.3965	61.9555
3291	1	M	5	65.1198	2.13	3.32	0.641566	67.619	63.0411
3291	1	M	2	64.011	2.15	3.64	0.590659	67.6313	63.0804
3291	1	M	3	64.2409	2.24	4.17	0.53717	70.4624	65.721
3291	1	M	8	66.7132	2.27	3.88	0.585052	72.7331	67.7784
3291	1	M	4	64.6626	2.34	4.08	0.573529	73.6081	68.6549
3291	1	M	7	66.1246	2.32	3.8	0.610526	74.3351	69.2713
3292	1	M	7	53.4374	2.48	4.21	0.589074	58.6427	53.1846
3292	1	M	2	51.3238	2.88	4.8	0.6	67.1798	60.9885
3292	1	M	8	54.0287	2.83	4.8	0.589583	67.381	61.0783
3292	1	M	6	53.0294	2.92	4.7	0.621277	69.0471	62.6206
3292	1	M	1	51.0007	3	4.71	0.636943	69.979	63.5297
3292	1	M	3	51.5346	3	5.11	0.587084	69.979	63.5297
3292	1	M	4	52.0767	2.98	4.61	0.646421	69.9859	63.5042
3292	1	M	5	52.5695	3.02	4.81	0.627859	70.9253	64.3566
3293	1	M	6	74.4668	0.66	2.31	0.285714	20.6897	18.8847
3293	1	M	8	75.4086	0.79	2.4	0.329167	24.9921	22.7974
3293	1	M	1	72.3696	0.95	2.81	0.338078	29.2488	26.7297
3293	1	M	4	73.3552	0.99	3.46	0.286127	30.7549	28.0891
3293	1	M	5	73.9001	1.02	3.64	0.28022	31.6869	28.9403
3293	1	M	3	72.9829	1.09	3.59	0.303621	33.5591	30.6688
3293	1	M	2	72.6872	1.31	3.55	0.369014	40.3325	36.8588
3295	1	M	1	66.4695	1.25	3.12	0.400641	42.3872	39.9291
3297	1	M	5	64.5476	1.7	3.89	0.437018	46.0081	41.8292
3297	1	M	8	66.1027	1.68	4.29	0.391608	46.1919	41.9481
3297	1	M	3	63.6769	1.95	4.95	0.393939	52.3631	47.6336
3297	1	M	4	64.1068	2.07	5.08	0.40748	56.0217	50.9332
3297	1	M	2	63.4415	2.09	5.35	0.390654	56.1224	51.0534
3297	1	M	7	65.5551	2.07	4.86	0.425926	56.4648	51.3068
3297	1	M	6	65.128	2.31	4.77	0.484277	63.0115	57.2555
3297	1	M	1	63.1294	2.35	5.29	0.438563	63.1042	57.4046
3298	1	M	8	77.0869	1.46	3.26	0.447853	52.1056	48.2876
3298	1	M	6	76.1095	1.61	3.47	0.463977	56.8704	52.7324
3298	1	M	7	76.5175	1.61	3.43	0.469388	56.8704	52.7324
3298	1	M	5	75.5318	1.63	3.04	0.536184	56.993	52.8749
3298	1	M	1	74.1109	1.72	3.59	0.479109	59.5362	55.2637
3298	1	M	4	75.1102	1.73	3.52	0.491477	60.4895	56.1187
3298	1	M	2	74.4285	1.87	3.7	0.505405	64.7283	60.0832
3298	1	M	3	74.6694	1.93	3.77	0.511936	66.8051	62.011
3299	1	M	7	58.7159	1.47	3.36	0.4375	43.2862	40.378
3299	1	M	4	57.0185	1.59	3.16	0.503165	46.4234	43.3219
3299	1	M	6	58.1602	1.75	3.33	0.525526	51.5312	48.069
3299	1	M	5	57.7166	1.88	3.65	0.515068	54.8905	51.2234
3299	1	M	3	56.5941	2.06	3.8	0.542105	59.641	55.6787
3299	1	M	1	56.0329	2.19	4.5	0.442222	63.4047	59.1924
3300	1	M	8	65.6263	0.54	2.78	0.194245	17.624	16.5165
3300	1	M	7	65.0897	0.62	2.92	0.212329	20.235	18.9634
3300	1	M	6	64.8186	0.65	3.35	0.19403	21.0152	19.7026
3300	1	M	5	64.0274	0.67	2.54	0.26378	21.6618	20.3089
3300	1	M	1	62.6119	0.72	3.1	0.225806	22.8499	21.4397
3300	1	M	3	63.1485	0.77	3.15	0.244444	24.6637	23.1325
3300	1	M	4	63.6249	0.83	3.24	0.256173	26.5855	24.935
3300	1	M	2	62.924	0.87	3.39	0.256637	27.6103	25.9063
3301	1	M	4	60.3422	1.5	2.72	0.551471	52.356	50.3313
3301	1	M	5	60.7474	1.72	2.97	0.579125	60.0349	57.7133
3301	1	M	1	59.332	1.79	3.18	0.562893	61.8521	59.4714
3301	1	M	7	61.7687	1.76	3.01	0.584718	62.0592	59.6479
3301	1	M	8	62.3381	1.87	2.98	0.627517	66.6192	64.0181
3301	1	M	6	61.4045	1.89	3.49	0.541547	66.6432	64.0537
3301	1	M	3	59.833	1.96	3.37	0.581602	67.7263	65.1195
3301	1	M	2	59.6441	1.97	2.99	0.658863	68.0719	65.4518
3302	1	M	8	64.6982	0.75	2.41	0.311203	22.6723	20.9949
3302	1	M	6	63.2471	0.91	2.78	0.327338	27.27	25.2644
3302	1	M	1	61.3881	0.95	3.9	0.264103	27.9823	25.9485
3302	1	M	7	64.2245	0.93	3.69	0.252033	28.1137	26.0336
3302	1	M	4	62.7461	0.95	2.94	0.323129	28.2234	26.16
3302	1	M	3	61.9384	1.08	3.55	0.304225	31.8115	29.4993
3302	1	M	2	61.6975	1.14	4.6	0.247826	33.5788	31.1382
3303	1	F	2	73.4593	1.11	2.15	0.516279	65.3903	57.1414
3303	1	F	1	73.1499	1.15	2.28	0.504386	67.7467	59.2005
3304	1	M	6	71.2635	1.13	3.58	0.315642	39.6909	37.2053
3304	1	M	5	70.9322	1.24	3.41	0.363636	43.1154	40.433
3304	1	M	2	69.577	1.32	4	0.33	45.4389	42.6302
3304	1	M	1	69.2676	1.39	3.72	0.362903	47.8485	44.8908
3304	1	M	8	72.2382	1.35	3.66	0.368852	47.9063	44.8863
3304	1	M	7	71.6988	1.37	3.37	0.406528	48.1208	45.1073
3304	1	M	4	70.2505	1.46	3.82	0.382199	50.765	47.6066
3304	1	M	3	69.8809	1.55	3.78	0.410053	53.3563	50.0581
3305	1	M	8	64.1232	0.95	3.48	0.272989	28.3497	26.1928
3305	1	M	6	63.0883	0.98	3.08	0.318182	28.9941	26.8012
3305	1	M	7	63.5236	1.03	3.95	0.260759	30.4734	28.1686
3305	1	M	2	61.4018	1.14	3.61	0.315789	33.1588	30.6802
3305	1	M	1	61.0951	1.21	4.13	0.292978	35.1949	32.5641
3305	1	M	5	62.5927	1.21	3.43	0.35277	35.4943	32.8256
3305	1	M	4	62.0917	1.23	3.68	0.334239	36.081	33.3681
3305	1	M	3	61.6482	1.29	4.25	0.303529	37.5218	34.7171
3306	1	F	1	61.4483	0.81	1.92	0.479167	32.5825	29.9742
3307	1	M	1	73.7084	1.46	3.51	0.404558	48.6019	44.9058
3307	1	M	3	74.3025	1.57	3.4	0.461765	52.7731	48.7328
3307	1	M	4	74.7406	1.58	3.35	0.471642	53.1092	49.0432
3307	1	M	5	75.1266	1.58	3.18	0.496855	53.632	49.498
3307	1	M	8	76.7118	1.58	3.41	0.463343	54.1652	49.9613
3307	1	M	6	75.7016	1.62	3.68	0.440217	54.9898	50.7511
3307	1	M	2	74.0342	1.67	3.8	0.439474	56.1345	51.8368
3307	1	M	7	76.1369	1.65	3.88	0.425258	56.565	52.1747
3310	1	F	7	71.8303	0.4	1.18	0.338983	20.1562	18.0808
3310	1	F	4	70.152	0.48	1.68	0.285714	23.8865	21.4421
3310	1	F	6	71.2964	0.51	1.41	0.361702	25.6992	23.053
3310	1	F	1	69.1745	0.53	1.74	0.310345	26.0506	23.4007
3310	1	F	2	69.4812	0.54	1.59	0.339623	26.5421	23.8422
3310	1	F	5	70.7762	0.54	1.49	0.362416	26.8724	24.1223
3311	1	F	1	48.5667	1.64	3.12	0.503205	56.2607	52.1811
3312	1	M	4	69.2704	0.94	3.2	0.29375	31.886	29.8313
3312	1	M	6	70.5106	0.96	3.12	0.307692	32.888	30.7549
3312	1	M	7	70.7844	0.98	3.57	0.27451	33.5731	31.3957
3312	1	M	5	69.6947	0.99	2.54	0.389764	33.5821	31.4181
3312	1	M	2	68.5832	1.06	3.24	0.32716	35.6063	33.3265
3312	1	M	8	71.2416	1.03	3.44	0.299419	35.6401	33.3134
3312	1	M	1	68.2875	1.1	3.72	0.314516	36.9499	34.5841
3312	1	M	3	68.8131	1.19	3.68	0.32337	39.9731	37.4137
3313	1	F	2	54.9514	0.56	2.02	0.277228	24.0292	21.6466
3313	1	F	4	55.6797	0.56	1.71	0.327485	24.2897	21.8689
3313	1	F	3	55.1923	0.59	1.72	0.343023	25.591	23.0405
3313	1	F	1	54.6475	0.79	2.63	0.26616	33.8983	30.5372
3314	1	M	4	74.9925	1.22	3.69	0.330623	40.4241	37.2371
3314	1	M	2	74.256	1.31	4.11	0.318735	43.4062	39.9841
3314	1	M	3	74.4997	1.33	4.28	0.310748	44.0689	40.5946
3314	1	M	1	74.026	1.34	3.84	0.348958	44.4003	40.8998
3314	1	M	5	75.4716	1.35	3.93	0.343511	45.1656	41.5807
3314	1	M	6	75.989	1.52	3.18	0.477987	50.8531	46.8168
3315	1	M	4	64.8925	1.07	2.25	0.475556	34.1199	31.9051
3315	1	M	8	66.8665	1.07	2.25	0.475556	34.7628	32.4784
3315	1	M	6	65.8782	1.09	2.27	0.480176	35.0821	32.7908
3315	1	M	5	65.3196	1.16	2.29	0.50655	37.335	34.8967
3315	1	M	7	66.3326	1.18	2.19	0.538813	38.3366	35.8173
3315	1	M	2	64.1944	1.3	2.52	0.515873	41.4541	38.7632
3315	1	M	1	63.9014	1.34	2.58	0.51938	42.3381	39.6063
3315	1	M	3	64.4326	1.34	2.59	0.517375	42.7296	39.9559
3316	1	M	6	65.8125	1.85	4.56	0.405702	54.9777	50.6572
3316	1	M	7	66.2642	1.84	4.33	0.424942	55.1559	50.7951
3316	1	M	2	64.1424	1.96	4.54	0.431718	57.749	53.2377
3316	1	M	3	64.3641	2.03	4.52	0.449115	59.8114	55.1391
3316	1	M	5	65.2512	2.02	4.7	0.429787	60.0297	55.3122
3316	1	M	4	64.8077	2.05	4.65	0.44086	60.4007	55.6823
3316	1	M	1	63.833	2.12	4.89	0.433538	61.934	57.1244
3316	1	M	8	66.7981	2.14	4.55	0.47033	64.1487	59.0769
3317	1	M	8	71.3785	1.1	4.39	0.250569	36.4359	33.7859
3317	1	M	6	70.3901	1.19	3.69	0.322493	39.042	36.2209
3317	1	M	4	69.5825	1.23	4.81	0.255717	39.974	37.1041
3317	1	M	7	70.8501	1.33	5.21	0.255278	43.6352	40.4821
3317	1	M	1	68.4134	1.39	4.77	0.291405	44.7521	41.5595
3317	1	M	3	68.9911	1.39	4.64	0.299569	44.7521	41.5595
3317	1	M	2	68.7146	1.47	4.98	0.295181	47.3278	43.9514
3317	1	M	5	69.9302	1.7	4.72	0.360169	55.2486	51.2821
3318	1	M	6	66.36	0.58	2.46	0.235772	17.3861	16.0115
3318	1	M	5	66.0178	0.66	2.84	0.232394	19.7842	18.22
3318	1	M	4	65.3799	0.74	3.22	0.229814	21.9911	20.2629
3318	1	M	3	64.9473	0.75	3.61	0.207756	22.0978	20.3716
3318	1	M	2	64.6626	0.76	3.22	0.236025	22.3925	20.6432
3318	1	M	1	64.3696	1	4.2	0.211905	29.4638	27.1621
3319	1	M	4	54.36	1.9	3.82	0.497382	46.1838	41.9973
3319	1	M	8	56.0548	1.95	3.72	0.524194	48.0769	43.674
3319	1	M	6	55.0691	1.99	3.79	0.525066	48.7148	44.2763
3319	1	M	5	54.5845	2.07	4.11	0.50365	50.316	45.755
3319	1	M	3	53.6646	2.22	4.21	0.527316	53.5844	48.7516
3319	1	M	7	55.5236	2.21	4.15	0.53253	54.1004	49.1712
3319	1	M	1	53.0897	2.3	4.44	0.515766	55.5153	50.5084
3319	1	M	2	53.4292	2.51	4.27	0.587822	60.5841	55.12
3320	1	M	4	66.3655	1.59	2.58	0.616279	53.1417	49.9184
3320	1	M	5	66.809	1.71	2.57	0.66537	57.1524	53.6858
3320	1	M	8	68.3559	1.75	2.65	0.660377	59.6455	55.9821
3320	1	M	6	67.3977	1.79	2.72	0.658088	60.4117	56.7246
3320	1	M	7	67.8248	1.83	2.77	0.66065	61.7617	57.9921
3320	1	M	1	65.3908	1.95	3.02	0.645695	64.5482	60.657
3320	1	M	3	65.9274	1.95	2.94	0.663265	64.5482	60.657
3320	1	M	2	65.692	1.99	3.01	0.66113	65.8722	61.9012
3321	1	M	8	55.8549	1.34	2.19	0.611872	42.1119	40.0376
3321	1	M	3	53.4675	1.56	2.51	0.621514	48.1481	45.8009
3321	1	M	1	52.8925	1.62	2.7	0.6	49.5564	47.1526
3321	1	M	4	53.8809	1.8	2.9	0.62069	55.5556	52.8471
3321	1	M	6	54.8392	1.82	3.04	0.598684	56.6802	53.9028
3321	1	M	7	55.3265	1.94	3.08	0.62987	60.9679	57.965
3321	1	M	2	53.191	2.11	3.33	0.633634	65.1235	61.9486
3321	1	M	5	54.3409	2.19	3.34	0.655689	68.2031	64.861
3322	1	M	6	60.115	1.76	3.41	0.516129	58.7842	55.9761
3322	1	M	8	61.2348	1.78	3	0.593333	60.0337	57.1502
3322	1	M	4	59.1266	1.99	3.69	0.539295	65.8286	62.7009
3322	1	M	5	59.6632	1.99	3.42	0.581871	65.8286	62.7009
3322	1	M	1	58.1383	2.18	3.88	0.561856	71.4286	68.0527
3322	1	M	2	58.4367	2.23	3.88	0.574742	73.0668	69.6135
3322	1	M	3	58.7242	2.32	4.09	0.567237	76.0157	72.4231
3323	1	F	1	66.4969	0.91	1.87	0.486631	40.1323	36.5675
3323	1	F	6	68.9719	1.04	2.48	0.419355	46.8997	42.6938
3323	1	F	7	69.2485	1.03	2.32	0.443966	46.9783	42.7448
3323	1	F	4	67.488	1.14	2.28	0.5	50.8361	46.2991
3323	1	F	2	66.7953	1.21	2.3	0.526087	53.3627	48.6227
3323	1	F	8	69.4675	1.18	2.59	0.455598	53.8198	48.9698
3323	1	F	5	67.9179	1.21	2.37	0.510549	53.9576	49.142
3323	1	F	3	67.1403	1.4	2.72	0.514706	62.4303	56.8586
3324	1	F	7	61.3826	1.15	2.72	0.422794	48.8738	44.5071
3324	1	F	8	61.8563	1.19	2.7	0.440741	50.5737	46.0551
3324	1	F	5	60.3149	1.32	3.26	0.404908	55.5088	50.5716
3324	1	F	2	59.2142	1.35	3.1	0.435484	56.1798	51.205
3324	1	F	1	58.8939	1.39	3.22	0.409938	57.2488	52.2015
3324	1	F	4	59.9836	1.42	3.36	0.422619	59.0928	53.8601
3324	1	F	3	59.4661	1.43	2.72	0.525735	59.5089	54.2394
3325	1	F	8	74.4723	0.9	1.74	0.517241	49.1669	43.6679
3325	1	F	3	71.8795	1.06	2.02	0.524752	55.6284	49.5348
3325	1	F	5	72.6543	1.06	1.96	0.540816	56.368	50.1512
3325	1	F	4	72.2272	1.08	1.97	0.548223	57.4315	51.0974
3325	1	F	6	73.3251	1.11	1.93	0.57513	59.8222	53.1785
3325	1	F	2	71.5346	1.14	2.09	0.545455	59.8268	53.2733
3325	1	F	1	71.2361	1.16	1.95	0.594872	60.8764	54.2079
3326	1	M	1	73.4702	1.33	3.24	0.410494	46.9633	43.856
3327	1	M	1	74.4476	2.02	3.31	0.610272	58.5847	52.8408
3327	1	M	6	76.4216	1.99	2.55	0.780392	58.7021	52.8749
3327	1	M	4	75.4251	2.03	3.07	0.661238	59.3741	53.5168
3327	1	M	5	75.9014	2.04	3.06	0.666667	59.6666	53.7804
3327	1	M	3	74.9815	2.09	2.82	0.741135	60.6148	54.672
3327	1	M	2	74.8008	2.31	3.47	0.665706	66.9954	60.4269
3328	1	F	1	66.026	1.42	2.62	0.541985	68.599	61.5358
3329	1	M	8	75.1431	0.82	2.83	0.289753	26.6667	24.4338
3329	1	M	6	74.2067	0.89	2.66	0.334586	28.6727	26.2878
3329	1	M	7	74.8364	0.89	2.89	0.307958	28.6727	26.2878
3329	1	M	4	73.1608	1	2.88	0.347222	31.9183	29.2809
3329	1	M	5	73.6126	1.02	2.67	0.382022	32.5567	29.8665
3329	1	M	3	72.7693	1.16	3.83	0.302872	36.6856	33.6739
3329	1	M	1	72.1834	1.22	3.69	0.306233	38.5832	35.4157
3329	1	M	2	72.5175	1.23	3.57	0.344538	38.8994	35.706
3330	1	F	6	75.1129	0.41	1.46	0.280822	21.3098	19.1296
3330	1	F	4	74.1328	0.59	1.46	0.40411	30.2719	27.1942
3330	1	F	5	74.4997	0.63	1.84	0.342391	32.3243	29.0379
3330	1	F	1	73.065	0.87	2.52	0.325397	44.0729	39.6197
3330	1	F	2	73.4237	0.93	3.06	0.303922	47.1125	42.352
3331	1	M	7	76.553	1.9	3.95	0.481013	60.6641	55.3017
3331	1	M	3	74.4285	2.09	4.49	0.465479	65.5172	59.8014
3331	1	M	2	74.1985	2.1	4.37	0.480549	65.8307	60.0876
3331	1	M	6	76.1287	2.08	4.41	0.471655	66.4112	60.5408
3331	1	M	4	75.3484	2.14	4.66	0.459227	67.7001	61.7551
3331	1	M	8	77.2074	2.11	4.49	0.469933	67.9987	61.9477
3331	1	M	1	73.9055	2.35	4.78	0.483264	73.004	66.6761
3332	1	M	1	64.4709	1.72	3.22	0.531056	51.328	47.4228
3332	1	M	6	66.4476	1.97	3.39	0.581121	59.8239	55.2169
3332	1	M	8	67.4524	2.01	3.37	0.596439	61.5809	56.8093
3332	1	M	3	65.0459	2.11	3.45	0.611594	63.516	58.6543
3332	1	M	2	64.7639	2.16	3.42	0.631579	64.4584	59.5542
3332	1	M	7	67.1376	2.15	3.46	0.621387	65.8701	60.7662
3332	1	M	4	65.4401	2.19	3.59	0.610028	65.9241	60.8781
3332	1	M	5	65.8946	2.23	3.51	0.635328	67.1282	61.9901
3334	1	M	8	63.8576	1.26	3.97	0.31738	38.7573	36.0763
3334	1	M	7	63.3374	1.29	4.1	0.314634	39.6801	36.9352
3334	1	M	6	62.8802	1.41	4.47	0.315436	42.9878	40.0318
3334	1	M	4	61.8727	1.47	4.56	0.322368	44.4243	41.3875
3334	1	M	5	62.3299	1.55	3.9	0.397436	47.2561	44.0066
3334	1	M	1	60.9035	1.62	4.51	0.372506	48.5321	45.2337
3334	1	M	2	61.1964	1.75	5.3	0.330189	52.8861	49.2708
3334	1	M	3	61.4784	1.78	4.59	0.3878	53.7927	50.1154
3335	1	M	6	50.5572	2.18	3.52	0.619318	63.8734	60.4858
3335	1	M	2	48.8761	2.22	3.71	0.598383	63.9585	60.6003
3335	1	M	3	49.0979	2.31	3.88	0.595361	67.1121	63.5707
3335	1	M	5	50.0068	2.31	3.64	0.634615	67.6824	64.0928
3335	1	M	1	48.5777	2.4	3.73	0.597855	69.1443	65.5138
3335	1	M	4	49.5606	2.38	3.6	0.661111	69.1458	65.4971
3335	1	M	8	51.5318	2.38	3.73	0.63807	70.331	66.5818
3336	1	F	1	64.6215	1.3	2.67	0.460674	53.3662	49.0618
3336	1	F	2	64.9336	1.4	2.73	0.512821	57.4713	52.8358
3337	1	M	8	67.3758	1.69	3.03	0.557756	53.1781	49.2877
3337	1	M	6	66.4011	1.74	3.15	0.552381	54.2563	50.3116
3337	1	M	5	65.9274	1.99	3.08	0.646104	61.4957	57.0519
3337	1	M	7	66.924	2.17	3.57	0.607843	67.6645	62.7449
3337	1	M	3	64.9966	2.27	3.97	0.571788	69.5253	64.5317
3337	1	M	4	65.3908	2.29	3.92	0.584184	70.7664	65.6527
3337	1	M	1	64.4244	2.32	3.95	0.559494	71.0567	65.9531
3337	1	M	2	64.7721	2.34	4.88	0.479508	71.6692	66.5217
3338	1	F	6	43.8248	1.29	2.07	0.623188	45.3826	41.701
3338	1	F	1	41.8508	1.45	2.3	0.621739	50.1296	46.0895
3338	1	F	3	42.4613	1.56	2.46	0.634146	54.4028	50.004
3338	1	F	8	45.0678	1.61	2.42	0.665289	57.6544	52.9457
3338	1	F	2	42.1437	1.66	2.5	0.664	57.8901	53.2094
3338	1	F	4	43.3511	1.68	2.52	0.666667	59.1029	54.3083
3339	1	M	2	67.7317	1.31	3.65	0.358904	42.3674	39.4632
3339	1	M	8	70.3956	1.43	3.69	0.387534	47.5874	44.2622
3339	1	M	5	68.8734	1.46	4.01	0.36409	47.6657	44.3776
3339	1	M	7	69.8754	1.47	4.09	0.359413	48.4509	45.0872
3339	1	M	4	68.4052	1.55	4.03	0.384615	50.604	47.1132
3339	1	M	3	67.9562	1.58	4.22	0.374408	51.0996	47.5968
3339	1	M	1	67.4415	1.6	4.3	0.369767	51.7464	48.1993
3339	1	M	6	69.4155	1.67	4	0.4175	55.0428	51.2215
3340	1	M	7	65.9274	1.85	2.84	0.651408	56.4196	52.2201
3340	1	M	8	66.4449	1.91	3.08	0.62013	58.7692	54.3679
3340	1	M	3	64.011	1.96	2.99	0.655518	59.2503	54.8666
3340	1	M	1	63.4962	2.02	3.03	0.653465	60.5334	56.0815
3340	1	M	6	65.4155	2	2.98	0.671141	60.9942	56.4541
3340	1	M	5	64.9281	2.07	3.15	0.657143	62.5756	57.9459
3340	1	M	4	64.46	2.08	3.1	0.670968	62.8779	58.2258
3340	1	M	2	63.7864	2.31	3.29	0.702128	69.2239	64.1328
3341	1	F	8	67.2142	1.24	1.87	0.663102	50.8197	46.9128
3341	1	F	3	64.5859	1.36	2.03	0.669951	54.0755	49.9614
3341	1	F	1	63.9398	1.4	2.04	0.671569	55.1181	50.9387
3341	1	F	6	66.2231	1.36	1.98	0.686869	55.1724	50.9459
3341	1	F	4	65.2457	1.38	2.05	0.673171	55.4217	51.1907
3341	1	F	5	65.8973	1.43	2.08	0.6875	57.4297	53.0455
3342	1	F	4	56.2574	0.98	2.66	0.368421	37.7431	34.7034
3342	1	F	3	55.3703	1.2	2.76	0.434783	45.7753	42.1019
3342	1	F	1	54.7625	1.24	2.74	0.452555	46.8543	43.1075
3342	1	F	2	55.0828	1.32	2.59	0.509653	50.3529	46.3121
3343	1	M	6	52.6023	2.45	5.11	0.479452	56.9635	51.6088
3343	1	M	4	51.6632	2.72	5.31	0.512241	62.8176	56.9413
3343	1	M	7	53.0732	2.83	5.38	0.526022	66.2453	59.9875
3343	1	M	5	52.0575	2.9	5.36	0.541045	67.4262	61.088
3343	1	M	8	53.5633	2.91	5.9	0.49322	68.118	61.6833
3343	1	M	3	51.1294	3.08	5.98	0.51505	71.1316	64.4776
3343	1	M	1	50.6146	3.16	5.99	0.527546	72.4937	65.745
3343	1	M	2	50.9049	3.17	5.8	0.546552	72.7231	65.953
3344	1	F	6	60.8679	1.6	2.71	0.590406	63.0915	58.0779
3344	1	F	5	60.3231	1.71	2.73	0.626374	67.429	62.0708
3344	1	F	7	61.3169	1.71	2.79	0.612903	68.1004	62.669
3344	1	F	8	61.8289	1.71	2.8	0.610714	68.1004	62.669
3344	1	F	3	59.4524	1.78	2.96	0.601351	69.5041	64.0007
3344	1	F	4	59.8576	1.78	2.88	0.618056	69.5041	64.0007
3344	1	F	1	58.8802	1.84	3.4	0.535294	71.1524	65.5383
3344	1	F	2	59.2498	2.01	3.3	0.609091	78.485	72.2704
3345	1	F	1	60.5147	1.08	2.95	0.366102	43.2606	39.7244
3345	1	F	7	62.9678	1.1	2.72	0.404412	44.9622	41.2583
3345	1	F	3	61.0705	1.15	2.66	0.432331	46.5304	42.7123
3345	1	F	5	61.9576	1.15	2.88	0.399306	46.5304	42.7123
3345	1	F	4	61.4894	1.16	2.69	0.431227	46.9351	43.0838
3345	1	F	6	62.5024	1.15	2.77	0.415162	47.0059	43.1337
3345	1	F	8	63.4825	1.14	2.72	0.419118	47.0783	43.1846
3345	1	F	2	60.8077	1.19	2.78	0.428058	47.6667	43.7704
3346	1	F	1	73.4264	1.47	2.39	0.615063	65.3188	60.0194
3346	1	F	2	74.0205	1.82	2.64	0.689394	81.7794	75.1163
3347	1	M	5	72.5394	1.49	2.83	0.526502	49.8328	46.1844
3347	1	M	6	73.076	1.56	3.2	0.4875	52.6849	48.8019
3347	1	M	4	72.0657	1.59	3.19	0.498433	53.1773	49.284
3347	1	M	7	73.5387	1.58	3.05	0.518033	53.3604	49.4275
3347	1	M	3	71.6003	1.65	3.68	0.44837	54.6539	50.6788
3347	1	M	1	71.102	1.68	3.62	0.464088	55.6476	51.6002
3347	1	M	8	74.1739	1.68	3.3	0.509091	57.2988	53.047
3348	1	M	5	75.7125	0.98	2.72	0.360294	29.4029	26.6022
3348	1	M	6	76.2491	1.03	3.4	0.302941	31.1743	28.186
3348	1	M	8	77.692	1.05	3.56	0.294944	32.0611	28.9679
3348	1	M	4	75.3128	1.1	3.4	0.323529	33.0033	29.8597
3348	1	M	3	74.8172	1.24	3.65	0.339726	36.8828	33.3917
3348	1	M	1	74.2752	1.27	3.73	0.340483	37.7751	34.1995
3348	1	M	2	74.5626	1.35	3.85	0.350649	40.1547	36.3538
3349	1	M	7	66.9049	1.38	4.08	0.338235	43.6157	40.5429
3349	1	M	6	66.475	1.39	4.29	0.324009	43.9317	40.8367
3349	1	M	5	65.9028	1.51	4.25	0.355294	47.2909	43.9797
3349	1	M	2	64.7556	1.54	4.37	0.352403	47.7964	44.4701
3349	1	M	1	64.4627	1.57	3.9	0.402564	48.7275	45.3364
3349	1	M	8	67.4004	1.58	4.54	0.348018	50.3987	46.8259
3349	1	M	4	65.4237	1.63	4.12	0.395631	51.0492	47.4748
3349	1	M	3	64.9692	1.68	4.37	0.384439	52.1415	48.5129
3350	1	F	1	68.2382	1.14	2.23	0.511211	62.5514	54.9649
3350	1	F	3	68.7967	1.2	2.44	0.491803	65.8436	57.8578
3350	1	F	6	70.2122	1.2	2.32	0.517241	67.701	59.3633
3350	1	F	4	69.2019	1.29	2.34	0.551282	71.7663	62.996
3350	1	F	8	71.1759	1.26	2.29	0.550218	72.103	63.1531
3350	1	F	5	69.6783	1.31	2.26	0.579646	72.879	63.9727
3350	1	F	7	70.883	1.3	2.19	0.593607	73.3427	64.3103
3350	1	F	2	68.5257	1.47	2.56	0.574219	80.6584	70.8758
3351	1	F	7	60.0876	1.18	3.37	0.350148	51.3267	46.4973
3351	1	F	6	59.603	1.21	3.23	0.374613	52.0654	47.1904
3351	1	F	5	59.091	1.22	3.21	0.380062	52.4957	47.5804
3351	1	F	1	57.6454	1.28	3.49	0.358166	53.9174	48.9169
3351	1	F	2	57.8973	1.3	3.22	0.403727	54.7599	49.6813
3351	1	F	4	58.6037	1.29	3.48	0.37069	54.917	49.7996
3351	1	F	8	60.6051	1.29	3.07	0.420195	56.1114	50.8318
3351	1	F	3	58.1465	1.35	3.49	0.386819	57.4713	52.1159
3352	1	M	7	67.4333	1.24	2.99	0.414716	44.4285	42.22
3352	1	M	8	67.9124	1.27	2.98	0.426174	45.5034	43.2414
3352	1	M	4	65.9959	1.55	3.16	0.490506	54.4051	51.7322
3352	1	M	6	66.9487	1.54	3.2	0.48125	54.6099	51.9113
3352	1	M	1	64.9747	1.71	3.53	0.484419	59.4163	56.514
3352	1	M	3	65.5168	1.73	3.27	0.529052	60.7231	57.7398
3352	1	M	5	66.4504	1.73	2.96	0.584459	61.3475	58.3159
3352	1	M	2	65.2621	1.91	3.63	0.526171	67.0411	63.7474
3353	1	M	7	69.4812	1.87	4.34	0.430876	56.8044	52.1145
3353	1	M	6	69.0595	1.94	4.47	0.434004	58.9307	54.0654
3353	1	M	8	69.9849	2.15	3.95	0.544304	65.3098	59.9178
3353	1	M	5	68.4819	2.22	4.33	0.512702	66.8473	61.3624
3353	1	M	4	68.219	2.4	4.61	0.520607	72.2674	66.3377
3353	1	M	1	67.0418	2.4	4.25	0.564706	73.5519	67.4413
3353	1	M	3	68.4819	2.46	4.53	0.543046	74.0741	67.9962
3353	1	M	2	67.332	2.54	4.72	0.538136	77.8425	71.3754
3354	1	M	1	57.7385	1.68	4.36	0.385321	45.0886	41.4533
3355	1	M	6	63.0363	0.55	2.13	0.258216	16.9179	15.7476
3355	1	M	5	62.4066	0.78	2.65	0.29434	23.7805	22.1453
3355	1	M	1	60.9637	0.84	2.33	0.360515	25.1648	23.4545
3355	1	M	4	61.9274	0.92	2.75	0.334545	27.803	25.9024
3355	1	M	2	61.2539	0.95	2.75	0.345455	28.7096	26.747
3355	1	M	3	61.525	1.12	2.73	0.410256	33.8471	31.5333
3357	1	F	6	59.2663	1.15	2.49	0.461847	53.0933	47.534
3357	1	F	4	58.2888	1.18	2.54	0.464567	53.8567	48.2495
3357	1	F	5	58.7899	1.18	2.7	0.437037	53.8567	48.2495
3357	1	F	1	57.2895	1.22	2.63	0.467681	55.0542	49.3543
3357	1	F	3	57.8371	1.23	2.81	0.437722	55.5054	49.7589
3357	1	F	2	57.588	1.24	2.65	0.467925	55.9567	50.1634
3357	1	F	8	60.2875	1.21	2.46	0.49187	56.5156	50.5637
3357	1	F	7	59.781	1.27	2.4	0.529167	58.6334	52.4941
3358	1	F	8	64.063	1.64	4	0.41	51.4671	49.1411
3358	1	F	1	61.0897	1.7	4.39	0.382688	52.1233	49.7625
3358	1	F	3	61.5715	1.77	4.69	0.377399	54.2695	51.8115
3358	1	F	7	63.54	1.75	4.04	0.433168	54.4917	52.0271
3358	1	F	6	63.0472	1.8	4.46	0.403587	56.0486	53.5136
3358	1	F	2	61.399	1.84	4.65	0.395699	56.4158	53.8605
3358	1	F	5	62.5462	1.9	4.2	0.452381	58.7054	56.0484
3358	1	F	4	61.9904	1.93	4.5	0.428889	59.1752	56.495
3360	1	F	8	67.091	1.43	2.97	0.481481	56.7686	52.6591
3360	1	F	6	66.0342	1.45	3.1	0.467742	56.9969	52.8834
3360	1	F	7	66.5517	1.7	3.26	0.521472	66.8239	62.0013
3360	1	F	1	64.1177	1.78	3.3	0.539394	68.6199	63.697
3360	1	F	5	65.8809	1.78	3.32	0.536145	69.2877	64.3022
3360	1	F	2	64.4435	1.82	3.24	0.561728	70.1619	65.1284
3360	1	F	4	65.076	1.84	3.26	0.564417	71.6232	66.4697
3360	1	F	3	64.7118	1.87	3.58	0.522346	72.0894	66.9176
3361	1	F	8	65.6016	0.91	2	0.455	41.1114	37.2574
3361	1	F	4	63.5893	1.01	2.11	0.478673	44.6212	40.4798
3361	1	F	3	63.1896	1.06	2.07	0.512077	46.8301	42.4838
3361	1	F	2	62.924	1.08	2.14	0.504673	47.1925	42.8339
3361	1	F	6	64.8296	1.15	2.37	0.485232	51.3737	46.5819
3361	1	F	7	65.0787	1.19	2.44	0.487705	53.761	48.7212
3361	1	F	5	64.5613	1.27	2.52	0.503968	56.7344	51.4426
3361	1	F	1	62.6283	1.31	2.43	0.559671	57.2427	51.9559
3362	1	M	6	54.9733	0.57	2.06	0.276699	17.0659	16.0999
3362	1	M	4	53.9658	0.69	1.85	0.372973	20.4809	19.3277
3362	1	M	5	54.5517	0.7	2.45	0.285714	20.9581	19.7718
3362	1	M	8	55.9699	0.7	2.72	0.257353	21.1416	19.9385
3362	1	M	7	55.6441	0.72	2.56	0.28125	21.7457	20.5081
3362	1	M	1	52.9637	0.78	2.25	0.346667	22.9547	21.6691
3362	1	M	3	53.64	0.8	2.22	0.36036	23.7459	22.409
3363	1	M	6	72.2327	1.75	4.89	0.357873	55.3447	50.8012
3363	1	M	3	70.8008	1.81	5.19	0.348748	56.2112	51.6553
3363	1	M	7	72.6598	1.8	5.24	0.343511	56.926	52.2527
3363	1	M	1	70.2368	1.85	5.83	0.317324	57.4534	52.7968
3363	1	M	4	71.1978	1.84	5.32	0.345865	57.6622	52.9588
3363	1	M	5	71.6632	1.86	5.44	0.341912	58.2889	53.5344
3363	1	M	2	70.5325	1.89	5.74	0.329268	58.6957	53.9384
3363	1	M	8	73.2293	1.9	5.33	0.356473	60.6447	55.6336
3364	1	F	8	55.2197	1.59	3.73	0.426273	60.6523	55.785
3364	1	F	1	52.1944	1.66	4.1	0.404878	61.5613	56.6721
3364	1	F	2	52.5859	1.7	4.4	0.386364	63.0447	58.0377
3364	1	F	7	54.8008	1.68	3.95	0.425316	63.4801	58.4037
3364	1	F	4	53.2293	1.76	3.97	0.443325	65.8806	60.6305
3364	1	F	6	54.1711	1.76	4.23	0.416076	66.5029	61.1848
3364	1	F	3	52.8049	1.83	4.51	0.405765	67.8658	62.4759
3364	1	F	5	53.7632	1.9	3.95	0.481013	71.1211	65.4534
3365	1	M	7	67.4798	2.2	4.01	0.548628	66.5256	61.2336
3365	1	M	6	66.987	2.22	4.61	0.481562	66.5468	61.2853
3365	1	M	3	65.588	2.27	4.69	0.484009	67.4591	62.1577
3365	1	M	5	66.5188	2.31	4.3	0.537209	69.2446	63.7699
3365	1	M	4	65.9877	2.36	4.83	0.488613	70.1337	64.6221
3365	1	M	8	67.9945	2.42	4.38	0.552511	73.1781	67.3569
3365	1	M	2	65.3525	2.54	4.72	0.538136	75.4829	69.5509
3365	1	M	1	65.0267	2.63	4.74	0.527426	78.1575	72.0153
3366	1	F	1	66.7652	1.24	3.11	0.389068	58.7817	52.9058
3366	1	F	4	67.7262	1.26	3.26	0.386503	60.4462	54.3692
3366	1	F	3	67.3238	1.36	3.27	0.415902	65.2435	58.6842
3366	1	F	2	67.0691	1.38	3.25	0.424615	66.2029	59.5472
3366	1	F	8	69.7358	1.42	3.23	0.439628	69.796	62.6962
3366	1	F	7	69.3142	1.52	3.39	0.448378	74.7112	67.1114
3366	1	F	6	68.7365	1.54	3.35	0.459701	74.7754	67.214
3366	1	F	5	68.219	1.68	3.28	0.512195	81.5732	73.3243
3367	1	F	3	67.2909	1.18	2.39	0.493724	56.6083	50.9172
3367	1	F	6	68.7255	1.18	2.45	0.481633	57.2955	51.5016
3367	1	F	8	69.8782	1.17	2.62	0.446565	57.508	51.6581
3367	1	F	4	67.6906	1.24	2.64	0.469697	59.4867	53.5062
3367	1	F	2	67.0801	1.27	2.46	0.51626	60.9259	54.8007
3367	1	F	7	69.1855	1.26	2.5	0.504	61.9317	55.6318
3367	1	F	1	66.7379	1.35	2.71	0.498155	63.9962	57.599
3367	1	F	5	68.2108	1.42	2.85	0.498246	68.9488	61.9765
3368	1	M	8	57.5058	1.55	4.34	0.357143	40.2075	36.7586
3368	1	M	7	56.9938	1.61	4.46	0.360987	41.4521	37.9154
3368	1	M	6	56.512	1.71	4.99	0.342685	44.0268	40.2704
3368	1	M	2	54.8638	1.9	4.84	0.392562	48.1989	44.1296
3368	1	M	5	55.9836	1.95	4.84	0.402893	49.8339	45.6044
3368	1	M	4	55.5017	2.03	5.11	0.39726	51.8784	47.4754
3368	1	M	1	54.5407	2.06	5.33	0.382739	52.2577	47.8458
3368	1	M	3	55.0828	2.11	5.26	0.401141	53.9228	49.3463
3369	1	M	8	68.271	1.1	3.43	0.3207	37.4915	35.1887
3369	1	M	7	67.6988	1.35	3.75	0.36	45.5619	42.7811
3369	1	M	1	65.2457	1.39	3.75	0.370667	46.0113	43.2375
3369	1	M	2	65.5852	1.63	4.32	0.377315	53.9556	50.703
3369	1	M	5	66.6995	1.65	4.71	0.350318	55.1471	51.8021
3369	1	M	3	65.8042	1.69	4.83	0.349896	55.9417	52.5694
3369	1	M	4	66.2067	1.71	4.71	0.363057	57.1524	53.6858
3369	1	M	6	67.2717	1.74	4.49	0.387528	58.7243	55.1401
3370	1	M	7	76.6954	1.82	3.26	0.558282	63.3264	58.5623
3370	1	M	1	74.2396	1.86	3.24	0.574074	63.4379	58.7307
3370	1	M	5	75.6906	1.85	3.45	0.536232	63.7272	58.966
3370	1	M	8	77.2074	1.85	3.45	0.536232	65.0264	60.1001
3370	1	M	4	75.217	1.9	3.25	0.584615	65.4495	60.5597
3370	1	M	6	76.2108	1.9	3.35	0.567164	66.11	61.1365
3370	1	M	2	74.5599	2.03	3.52	0.576705	69.236	64.0985
3370	1	M	3	74.8008	2.07	3.59	0.576602	70.6003	65.3615
3371	1	F	8	47.8412	1.56	3.21	0.485981	58.5696	53.5003
3371	1	F	3	44.9172	1.76	3.06	0.575163	64.2688	58.7691
3371	1	F	6	46.7598	1.79	3.47	0.51585	66.5799	60.8394
3371	1	F	4	45.4867	1.87	3.24	0.57716	68.9147	62.9954
3371	1	F	2	44.6872	2.06	3.41	0.604106	75.2237	68.7866
3371	1	F	1	44.3587	2.1	3.88	0.541237	76.6843	70.1222
3372	1	F	8	73.0431	0.64	1.71	0.374269	35.2423	31.2025
3372	1	F	6	72.0794	0.68	1.78	0.382022	36.9364	32.7329
3372	1	F	7	72.3039	0.71	2.01	0.353234	38.566	34.177
3372	1	F	3	70.5708	0.79	1.71	0.461988	41.7768	37.0889
3372	1	F	5	71.4716	0.78	2.07	0.376812	41.8006	37.0772
3372	1	F	4	70.9897	0.84	2.07	0.405797	44.4209	39.4362
3372	1	F	1	70.0287	0.88	2.13	0.413146	46.5362	41.3142
3372	1	F	2	70.4285	0.97	2.76	0.351449	51.2956	45.5395
3373	1	M	8	70.3682	1.51	3.01	0.501661	49.5407	45.9609
3373	1	M	7	69.8617	1.75	3.25	0.538462	56.8736	52.7903
3373	1	M	6	69.3662	1.94	3.37	0.575668	63.0484	58.5219
3373	1	M	5	68.8131	2	3.16	0.632911	64.3915	59.7979
3373	1	M	4	68.5859	2.03	3.22	0.630435	65.3574	60.6949
3373	1	M	1	67.3949	2.29	4.7	0.476596	73.0463	67.8679
3373	1	M	2	67.7344	2.41	4.13	0.583535	76.874	71.4243
3373	1	M	3	68.0027	2.45	4	0.6125	78.8796	73.2524
3374	1	M	5	66.1711	2.04	3.57	0.571429	61.1511	56.3163
3374	1	M	4	65.5606	2.16	3.55	0.608451	64.1902	59.1457
3374	1	M	6	66.5352	2.21	3.82	0.578534	66.247	61.0093
3374	1	M	1	64.5202	2.26	3.98	0.567839	66.5881	61.3864
3374	1	M	3	65.0951	2.44	3.64	0.67033	72.5111	66.8127
3374	1	M	2	64.8624	2.48	3.85	0.644156	73.0701	67.362
3374	1	M	8	67.5236	2.56	4.45	0.575281	77.4116	71.2536
3374	1	M	7	66.976	2.6	4.3	0.604651	77.9376	71.7756
3375	1	M	5	67.258	0.93	2.33	0.399142	29.6651	27.5621
3375	1	M	3	66.3655	1.17	2.3	0.508696	36.9785	34.3733
3375	1	M	1	65.8042	1.26	2.38	0.579832	39.4613	36.6983
3375	1	M	8	68.8734	1.3	2.84	0.457746	41.8545	38.8686
3375	1	M	6	67.7782	1.33	3.16	0.420886	42.4242	39.4168
3375	1	M	7	68.3723	1.35	3.01	0.448505	43.4643	40.3636
3375	1	M	4	66.8063	1.43	2.72	0.525735	45.196	42.0119
3375	1	M	2	66.1492	1.55	2.8	0.553571	48.9886	45.5373
3376	1	M	8	69.0924	1.81	3.51	0.51567	62.3064	58.455
3376	1	M	1	66.089	1.89	3.73	0.506702	63.1684	59.3369
3376	1	M	4	67.0472	1.9	3.87	0.490956	64.1242	60.2104
3376	1	M	5	67.5291	1.95	3.68	0.529891	65.8117	61.7949
3376	1	M	7	68.5421	1.98	3.67	0.53951	67.4847	63.3397
3376	1	M	3	66.6475	2.04	3.85	0.52987	68.1818	64.0462
3376	1	M	2	66.3929	2.1	3.84	0.546875	70.1872	65.9299
3376	1	M	6	68.0602	2.1	3.75	0.56	71.5746	67.1785
3377	1	M	8	57.0322	1.79	4.05	0.441975	52.2628	48.7712
3377	1	M	4	54.987	1.9	3.88	0.489691	54.1002	50.5454
3377	1	M	5	55.5811	1.91	3.96	0.482323	54.8378	51.2147
3377	1	M	6	56.1916	1.99	4.42	0.450226	57.6144	53.7867
3377	1	M	7	56.4819	2.01	4.35	0.462069	58.1934	54.3273
3377	1	M	3	54.5873	2.24	4.54	0.493392	63.7813	59.5903
3377	1	M	1	54.0287	2.32	4.91	0.472505	66.0592	61.7185
3377	1	M	2	54.423	2.41	5.2	0.463462	68.6219	64.1128
3379	1	M	1	68.6817	1.23	3.18	0.36478	36.5636	33.4922
3379	1	M	6	70.7351	1.26	2.67	0.47191	38.1125	34.8712
3379	1	M	8	71.989	1.42	3.04	0.467105	43.3323	39.6239
3379	1	M	2	68.8515	1.6	4.24	0.377358	47.5624	43.5671
3379	1	M	4	69.681	1.71	4.22	0.405213	51.2744	46.9406
3380	1	F	2	68.8898	1.7	2.92	0.582192	54.7328	50.8282
3380	1	F	8	71.5017	1.45	2.81	0.516014	56.267	52.6289
3380	1	F	1	68.4956	1.81	3.48	0.520115	58.2743	54.1171
3380	1	F	3	69.0541	1.63	3.09	0.527508	62.048	58.0538
3380	1	F	7	70.9514	1.63	2.82	0.578014	62.6441	58.6027
3380	1	F	6	70.4668	1.65	3.09	0.533981	63.4128	59.3218
3380	1	F	4	69.4565	1.69	3.07	0.550489	64.3319	60.1908
3380	1	F	5	69.9439	1.79	2.94	0.608844	68.1386	63.7523
3381	1	M	5	55.5811	2.24	4.69	0.477612	65.1163	60.9565
3381	1	M	6	56.0055	2.31	4.35	0.531034	67.7221	63.3719
3381	1	M	1	54.0342	2.39	4.38	0.557078	68.8959	64.5187
3381	1	M	8	57.0404	2.35	4.68	0.502137	69.4855	64.997
3381	1	M	4	54.9952	2.51	4.94	0.508097	72.3551	67.7582
3381	1	M	3	54.5736	2.55	4.76	0.535714	73.5082	68.838
3381	1	M	7	56.6133	2.63	5.34	0.492509	77.1035	72.1507
3381	1	M	2	54.4559	2.68	4.87	0.550308	77.2557	72.3474
3382	1	F	6	67.781	1.7	2.4	0.708333	65.435	60.9765
3382	1	F	2	66.1711	1.78	2.64	0.674242	67.8612	63.2493
3382	1	F	8	68.8569	1.75	2.52	0.694444	68.014	63.3677
3382	1	F	1	65.8125	1.84	2.8	0.657143	69.4864	64.776
3382	1	F	7	68.2656	1.82	2.57	0.708171	70.7346	65.9024
3382	1	F	4	66.7707	1.88	2.87	0.655052	71.6737	66.8026
3382	1	F	5	67.2498	1.89	2.87	0.658537	72.7483	67.7915
3382	1	F	3	66.3491	1.91	2.72	0.702206	72.8174	67.8686
3383	1	F	8	64.9336	0.76	2.27	0.334802	32.2444	29.4878
3383	1	F	6	63.4771	0.92	2.56	0.359375	38.623	35.3351
3383	1	F	4	62.4997	0.99	2.83	0.349823	41.13	37.6434
3383	1	F	1	61.4648	1.04	2.67	0.389513	42.7632	39.1531
3383	1	F	3	62.1054	1.28	2.8	0.457143	53.1782	48.6703
3383	1	F	2	61.8973	1.44	3.17	0.454259	59.2105	54.212
3385	1	F	1	56.7064	1.2	2.6	0.419231	49.2106	44.79
3386	1	F	8	60.8077	0.92	1.81	0.508287	42.9706	38.4451
3386	1	F	6	59.8522	1.03	2.15	0.47907	47.5531	42.5739
3386	1	F	7	60.2738	1.08	2.63	0.410646	50.4437	45.1313
3386	1	F	5	59.2772	1.19	2.87	0.414634	54.94	49.1874
3386	1	F	2	58.1547	1.37	3.23	0.424149	62.5285	56.0185
3386	1	F	1	57.8207	1.43	3.16	0.439873	64.5307	57.8498
3386	1	F	4	58.8337	1.46	3.44	0.424419	66.6362	59.6986
3386	1	F	3	58.3573	1.58	3.57	0.442577	72.1132	64.6053
3387	1	M	1	71.1239	1.44	3.9	0.348718	49.827	46.5741
3388	1	M	1	54.9815	2.02	3.37	0.581602	49.6193	45.1957
3389	1	F	6	76.8761	0.62	1.68	0.369048	39.1661	33.9269
3389	1	F	4	76.2409	0.67	1.87	0.358289	42.3247	36.6629
3389	1	F	3	75.4415	0.95	2.42	0.392562	59.0796	51.2472
3389	1	F	1	74.9131	0.99	2.22	0.445946	60.6246	52.6579
3390	1	F	8	63.2936	1.29	1.99	0.648241	54.1562	49.546
3390	1	F	4	61.2457	1.32	1.99	0.663317	54.2763	49.6943
3390	1	F	1	60.2957	1.47	2.23	0.659193	59.8291	54.7988
3390	1	F	5	61.7221	1.48	2.27	0.651982	60.8553	55.7179
3390	1	F	2	60.6817	1.5	2.4	0.625	61.0501	55.9172
3390	1	F	3	60.8186	1.51	2.3	0.656522	61.4571	56.2899
3390	1	F	7	62.7734	1.56	2.4	0.65	64.811	59.3169
3390	1	F	6	62.2998	1.6	2.39	0.669456	66.4728	60.8379
3391	1	F	7	56.4162	1.02	2.44	0.418033	38.1237	35.2172
3391	1	F	8	56.898	1.08	2.58	0.418605	40.3663	37.2888
3391	1	F	6	55.655	1.19	2.7	0.440741	44.0659	40.717
3391	1	F	5	55.1376	1.36	3.07	0.442997	50.361	46.5337
3391	1	F	4	54.7132	1.4	3.15	0.444444	51.3667	47.4752
3391	1	F	3	54.256	1.42	3.21	0.442368	52.1005	48.1534
3391	1	F	2	54.0808	1.5	3.42	0.438596	55.0358	50.8663
3391	1	F	1	53.692	1.65	3.36	0.491071	59.9891	55.4583
3392	1	F	8	71.2197	1.25	3.16	0.39557	58.3431	53.0324
3392	1	F	6	70.2368	1.35	3.24	0.416667	62.2837	56.643
3392	1	F	4	69.1718	1.42	3.32	0.427711	64.7662	58.9297
3392	1	F	7	70.7543	1.41	3.1	0.454839	65.0519	59.1604
3392	1	F	5	69.6482	1.46	3.49	0.418338	66.5906	60.5897
3392	1	F	3	68.7693	1.56	3.43	0.45481	70.3495	64.0407
3392	1	F	1	68.2218	1.58	3.41	0.463343	71.2514	64.8618
3392	1	F	2	68.6105	1.63	3.69	0.441734	73.5062	66.9143
3393	1	F	7	67.4114	1.36	2.02	0.673267	65.2435	58.6842
3393	1	F	4	65.5934	1.47	2.11	0.696682	68.8686	62.023
3393	1	F	8	67.6605	1.45	1.96	0.739796	69.561	62.5677
3393	1	F	3	65.191	1.52	2.03	0.748768	71.2111	64.1326
3393	1	F	6	66.6229	1.53	2.23	0.686099	72.529	65.2789
3393	1	F	1	64.6434	1.59	2.41	0.659751	73.6282	66.3498
3393	1	F	5	66.0808	1.61	2.37	0.679325	76.3214	68.6922
3393	1	F	2	65.0294	1.63	2.37	0.687764	76.3645	68.7738
3395	1	F	4	62.9103	1.58	2.85	0.554386	64.5821	59.2619
3395	1	F	6	63.9754	1.58	3.22	0.490683	65.2488	59.8523
3395	1	F	7	64.4052	1.59	2.82	0.56383	66.3468	60.8373
3395	1	F	8	64.95	1.59	2.83	0.561837	66.3468	60.8373
3395	1	F	1	61.9548	1.68	3.13	0.517572	67.9749	62.3972
3395	1	F	5	63.4853	1.7	2.97	0.572391	70.2044	64.3981
3395	1	F	3	62.5188	1.79	3.56	0.502809	73.1657	67.1385
3395	1	F	2	62.3409	1.84	2.96	0.621622	75.2095	69.0139
3396	1	M	4	67.7372	1.74	3.18	0.54717	59.589	56.1118
3396	1	M	8	69.9713	1.71	2.96	0.577703	59.7484	56.2176
3396	1	M	7	69.232	1.72	3.13	0.549521	60.0978	56.5464
3396	1	M	3	67.321	1.76	3.41	0.516129	60.274	56.7568
3396	1	M	5	68.2355	1.75	3.23	0.541796	60.5327	56.9782
3396	1	M	6	68.8186	1.83	3.09	0.592233	63.2999	59.5829
3396	1	M	1	66.7817	1.9	3.74	0.508021	64.4286	60.6922
3396	1	M	2	67.1732	2.04	3.67	0.555858	69.863	65.7863
3398	1	M	5	65.8645	1.97	4.48	0.439732	67.121	63.4358
3398	1	M	2	64.7748	1.99	4.55	0.437363	67.139	63.4748
3398	1	M	8	67.4223	1.98	4.48	0.441964	68.8217	64.9969
3398	1	M	6	66.3518	2.04	4.49	0.454343	70.1996	66.3221
3398	1	M	1	64.3888	2.14	4.79	0.43215	72.1997	68.2594
3398	1	M	3	64.9418	2.19	4.63	0.473002	73.8866	69.8542
3398	1	M	4	65.3361	2.17	4.62	0.469697	73.9353	69.876
3398	1	M	7	66.8501	2.26	4.52	0.5	77.7701	73.4744
3399	1	F	4	57.9493	1.65	2.82	0.585106	59.5883	55.3955
3399	1	F	2	57.3169	1.71	2.62	0.652672	61.7551	57.4099
3399	1	F	8	60.0958	1.67	2.62	0.637405	61.9896	57.5926
3399	1	F	6	58.8939	1.71	2.65	0.645283	62.3178	57.9213
3399	1	F	3	57.4839	1.74	2.97	0.585859	62.8386	58.4171
3399	1	F	7	59.4606	1.86	2.75	0.676364	68.4075	63.5684
3399	1	F	1	56.9309	1.95	2.95	0.661017	69.7924	64.8944
3399	1	F	5	58.4805	1.97	3.03	0.650165	71.793	66.7281
3400	1	F	6	72.8405	1.23	1.72	0.715116	62.7711	56.2674
3400	1	F	5	72.3176	1.27	2.1	0.604762	64.8125	58.0972
3400	1	F	4	71.8576	1.31	1.89	0.693122	66.0116	59.2147
3400	1	F	8	73.87	1.31	1.95	0.671795	67.7178	60.6569
3400	1	F	1	70.8775	1.38	2.06	0.669903	68.6738	61.6459
3400	1	F	2	71.2663	1.39	2.1	0.661905	70.0428	62.8308
3400	1	F	7	73.3306	1.39	1.9	0.731579	71.8532	64.3611
3400	1	F	3	71.4305	1.46	2.16	0.675926	73.5702	65.995
3401	1	M	1	59.5729	2.12	3.11	0.681672	73.255	70.4354
3402	1	M	8	72.4682	0.83	2.46	0.337398	29.0108	27.1043
3402	1	M	7	72.0274	0.88	1.87	0.470588	30.7585	28.737
3402	1	M	5	70.9158	1.03	3.06	0.336601	35.2861	32.9975
3402	1	M	6	71.4552	1.02	3.08	0.331169	35.2941	32.99
3402	1	M	2	69.8261	1.21	3.13	0.386581	41.0448	38.3999
3402	1	M	4	70.4175	1.2	2.98	0.402685	41.11	38.4437
3402	1	M	1	69.4593	1.25	3.17	0.388013	42.4016	39.6693
3402	1	M	3	70.0753	1.24	3.4	0.364706	42.4803	39.7251
3403	1	F	6	76.7173	0.42	0.97	0.43299	32.147	26.6814
3403	1	F	4	75.6057	0.48	1.11	0.432432	36.0496	29.9919
3403	1	F	1	74.5873	0.57	1.22	0.442623	42.0199	35.0396
3403	1	F	3	75.165	0.56	1.16	0.482759	42.0578	34.9906
3404	1	M	4	74.5927	1.79	3.04	0.588816	69.1654	65.5726
3404	1	M	2	74.0835	1.86	3.29	0.56535	71.8702	68.1369
3404	1	M	6	75.6359	1.84	3.19	0.576803	71.9031	68.1431
3404	1	M	7	76.1259	1.85	3.24	0.570988	73.1225	69.2728
3404	1	M	3	74.2122	1.99	3.42	0.581871	76.8934	72.8991
3404	1	M	1	73.6756	2.05	3.65	0.561644	78.334	74.2915
3404	1	M	5	75.1294	2.05	3.72	0.551075	80.1094	75.9203
3404	1	M	8	76.6899	2.34	3.71	0.630728	92.4901	87.6208
3406	1	M	4	72.2081	1.74	3.08	0.564935	56.567	52.1661
3406	1	M	2	71.6906	1.78	3.26	0.546012	57.3269	52.8959
3406	1	M	6	73.2129	1.75	3.17	0.55205	57.4335	52.9357
3406	1	M	1	71.2526	1.8	3.37	0.534125	57.971	53.4902
3406	1	M	7	73.8261	1.77	3.21	0.551402	58.0899	53.5406
3406	1	M	3	71.8494	1.88	3.18	0.591195	60.5475	55.8676
3406	1	M	5	72.6899	1.94	3.28	0.591463	63.0689	58.1622
3407	1	M	2	74.2478	1.56	3.17	0.492114	54.8138	51.0187
3407	1	M	3	74.4093	1.59	3.48	0.456897	55.8679	51.9999
3407	1	M	1	73.8617	1.64	3.28	0.5	57.0435	53.1208
3407	1	M	4	74.8172	1.7	3.21	0.529595	59.733	55.5973
3407	1	M	5	75.3018	1.72	3.02	0.569536	61.0579	56.8013
3407	1	M	8	76.8816	1.8	3.25	0.553846	64.5624	60.03
3407	1	M	6	75.8193	1.88	3.2	0.5875	66.7377	62.0851
3407	1	M	7	76.3121	1.91	3.45	0.553623	68.5079	63.6985
3408	1	F	2	71.05	1.08	2.27	0.475771	54.4218	48.8182
3408	1	F	5	72.115	1.13	2.42	0.466942	57.6678	51.6928
3408	1	F	6	72.6215	1.13	2.24	0.504464	57.6678	51.6928
3408	1	F	1	70.6612	1.2	2.51	0.466135	59.7163	53.6052
3408	1	F	7	73.2293	1.18	2.35	0.502128	60.9977	54.6375
3408	1	F	8	73.7084	1.19	2.38	0.5	61.5146	55.1005
3408	1	F	4	71.6194	1.25	2.51	0.498008	62.9882	56.5025
3408	1	F	3	71.1978	1.44	2.82	0.510638	72.5624	65.0909
3409	1	F	8	64.1232	1.28	2.58	0.496124	60.3774	54.2327
3409	1	F	7	63.6386	1.32	2.75	0.48	61.5385	55.3111
3409	1	F	6	63.1211	1.43	2.59	0.552124	66.6667	59.9204
3409	1	F	3	61.6646	1.51	2.58	0.585271	68.7927	61.9081
3409	1	F	4	62.1437	1.55	2.66	0.582707	71.4286	64.2407
3409	1	F	5	62.5654	1.56	2.81	0.55516	71.8894	64.6552
3409	1	F	2	61.5003	1.6	2.58	0.620155	72.8929	65.598
3409	1	F	1	61.1143	1.73	2.78	0.622302	78.8155	70.9278
3410	1	M	8	69.0075	1.65	3.25	0.507692	52.1657	48.185
3410	1	M	6	67.9781	1.72	3.07	0.560261	53.3996	49.3756
3410	1	M	7	68.4326	1.78	3.24	0.549383	55.7644	51.5359
3410	1	M	5	67.436	1.82	3.19	0.570533	56.5042	52.2463
3410	1	M	4	66.9405	1.86	3.37	0.551929	57.2308	52.9447
3410	1	M	2	66.3819	1.9	3.62	0.524862	58.4615	54.0833
3410	1	M	3	66.5708	1.93	3.15	0.612698	59.3846	54.9372
3410	1	M	1	65.9822	2.04	3.63	0.548209	62.2141	57.5832
3411	1	M	1	61.5907	2.02	3.8	0.531579	63.522	59.6248
3412	1	M	7	58.2286	1.34	3.55	0.377465	41.0162	38.5429
3412	1	M	8	58.6694	1.68	3.94	0.426396	51.4233	48.3224
3412	1	M	6	57.681	1.76	4.06	0.433498	53.3981	50.1961
3412	1	M	5	57.1006	1.83	3.8	0.481579	55.5218	52.1925
3412	1	M	4	56.6105	2.1	4.05	0.518519	63.1579	59.3917
3412	1	M	3	56.1999	2.28	4.39	0.519362	68.5714	64.4824
3412	1	M	1	55.6496	2.38	4.03	0.590571	70.96	66.7517
3412	1	M	2	56.0356	2.51	4.59	0.546841	75.4887	70.9872
3413	1	M	8	60.23	2.64	3.89	0.678663	77.1028	71.5311
3413	1	M	1	57.2101	2.79	4.27	0.653396	79.4645	73.8193
3413	1	M	4	58.1711	2.79	3.94	0.708122	80.1264	74.402
3413	1	M	6	59.1759	2.91	4.29	0.678322	84.2745	78.2195
3413	1	M	5	58.6639	2.95	4.41	0.668934	84.7214	78.6688
3413	1	M	2	57.5962	3.03	4.42	0.68552	86.3002	80.1693
3413	1	M	3	57.744	3.07	4.25	0.722353	87.4395	81.2277
3413	1	M	7	59.6605	3.06	4.63	0.660907	88.6186	82.2514
3414	1	F	6	58.0287	1.22	3.16	0.386076	46.4673	42.9017
3414	1	F	2	56.4244	1.29	3.43	0.376093	48.2153	44.5394
3414	1	F	3	56.5859	1.3	3.4	0.382353	48.589	44.8847
3414	1	F	7	58.4887	1.28	3.2	0.4	48.7526	45.0116
3414	1	F	8	59.0609	1.27	3.04	0.417763	48.8368	45.0769
3414	1	F	4	57.1444	1.31	3.25	0.403077	49.4246	45.6444
3414	1	F	5	57.4894	1.32	3.22	0.409938	49.8019	45.9929
3414	1	F	1	56.0383	1.44	3.53	0.407932	53.8217	49.7184
3418	1	M	6	61.4839	2.01	3.53	0.569405	60.7434	56.591
3418	1	M	1	59.5592	2.06	3.73	0.544236	61.1821	57.0479
3418	1	M	8	62.7132	2.1	3.56	0.589888	64.0244	59.6218
3418	1	M	7	62.0096	2.12	3.53	0.600567	64.6341	60.1897
3418	1	M	3	60.1068	2.19	3.64	0.601648	65.6081	61.1493
3418	1	M	4	60.6598	2.23	3.66	0.60929	66.8065	62.2662
3419	1	M	8	64.0219	1.61	2.91	0.553265	49.3109	45.7692
3419	1	M	4	62.1547	1.7	2.92	0.582192	51.1586	47.5279
3419	1	M	3	61.525	1.78	2.95	0.60339	53.1026	49.356
3419	1	M	7	63.4278	1.75	3.11	0.562701	53.1269	49.334
3419	1	M	5	62.4148	1.79	3.24	0.552469	53.867	50.044
3419	1	M	6	62.9405	1.86	3.17	0.586751	55.9735	52.0011
3419	1	M	2	61.3689	2	3.19	0.626959	59.6659	55.4562
3419	1	M	1	60.9774	2.03	3.26	0.59816	60.0414	55.8298
3420	1	F	8	51.6413	1.94	3.2	0.60625	68.3099	63.3159
3420	1	F	7	50.9678	1.98	3.25	0.609231	69.1099	64.0714
3420	1	F	6	50.4887	2.04	3.16	0.64557	71.2042	66.013
3420	1	F	4	49.5332	2.11	3.43	0.61516	73.0104	67.702
3420	1	F	3	49.0513	2.2	3.55	0.619718	76.1246	70.5897
3420	1	F	1	48.5257	2.23	3.53	0.631728	76.5009	70.9536
3421	1	M	2	69.4867	1.41	3.33	0.423423	45.8239	42.5339
3421	1	M	1	69.0951	1.42	3.66	0.382514	46.1488	42.8356
3421	1	M	8	72.115	1.43	3.6	0.397222	47.8261	44.3246
3421	1	M	6	71.0582	1.55	3.52	0.440341	51.3415	47.6073
3421	1	M	4	70.0616	1.64	3.81	0.430446	53.8058	49.9178
3421	1	M	3	69.6427	1.67	3.85	0.433766	54.2736	50.3771
3421	1	M	7	71.5455	1.86	3.9	0.476923	61.6098	57.1288
3421	1	M	5	70.5325	1.88	3.77	0.498674	61.6798	57.2229
3422	1	M	3	61.0869	1.93	4.36	0.442661	56.1373	51.9411
3422	1	M	1	60.512	2.06	4.59	0.448802	59.4174	55.0015
3422	1	M	4	61.5113	2.18	4.32	0.50463	63.409	58.6692
3422	1	M	2	60.9555	2.21	4.75	0.465263	63.7439	59.0065
3422	1	M	8	63.5428	2.22	4.41	0.503401	65.6805	60.713
3422	1	M	5	61.9713	2.31	4.33	0.533487	67.1902	62.1678
3422	1	M	6	62.5489	2.4	4.3	0.55814	70.4019	65.1086
3422	1	M	7	62.9733	2.55	4.53	0.562914	74.802	69.1779
3423	1	F	8	65.0294	1.47	3.36	0.4375	57.6923	56.2432
3423	1	F	3	62.5325	1.45	3.08	0.470779	65.6257	59.2081
3423	1	F	6	63.948	1.47	3.25	0.452308	67.2923	60.6764
3423	1	F	4	63.0938	1.48	3.2	0.4625	67.7501	61.0891
3423	1	F	1	61.9932	1.58	3.19	0.495298	70.7093	63.8309
3423	1	F	7	64.4107	1.54	3.27	0.470948	71.3128	64.2633
3423	1	F	2	62.3573	1.59	3.17	0.501577	71.962	64.9247
3423	1	F	5	63.4333	1.58	3.26	0.484663	72.3278	65.2168
3424	1	M	1	70.371	1.95	4.28	0.455607	69.8925	65.9341
3424	1	M	3	70.9103	2.06	4.27	0.482436	73.8351	69.6534
3424	1	M	2	70.7351	2.25	4.7	0.478723	80.6452	76.0778
3424	1	M	4	71.3292	2.29	4.29	0.5338	82.941	78.2131
3425	1	M	8	58.0616	1.03	2.59	0.397683	34.2306	32.7114
3425	1	M	6	57.0075	1.09	2.85	0.382456	35.8789	34.2945
3425	1	M	7	57.4949	1.14	2.74	0.416058	37.5247	35.8677
3425	1	M	1	55.05	1.21	2.56	0.421875	39.0827	37.3739
3425	1	M	5	56.5667	1.36	3.18	0.427673	44.343	42.3947
3425	1	M	3	55.6112	1.66	3.9	0.425641	53.6176	51.2733
3425	1	M	4	56.167	1.79	3.68	0.486413	58.3632	55.7989
3426	1	M	5	73.4209	1.57	2.76	0.568841	55.4379	51.7699
3426	1	M	4	73.1718	1.81	3.03	0.59736	63.9124	59.6838
3426	1	M	8	74.9706	1.84	3.02	0.609272	65.644	61.271
3426	1	M	2	72.3231	1.95	3.26	0.59816	68.158	63.6787
3426	1	M	3	72.5339	1.98	3.3	0.6	69.2066	64.6583
3426	1	M	6	74.59	2.11	3.3	0.639394	75.2765	70.2619
3426	1	M	1	71.9589	2.28	3.56	0.615169	78.8927	73.7423
3427	1	M	7	68.6899	0.97	2.54	0.38189	34.059	32.1543
3427	1	M	6	68.1424	0.98	2.52	0.388889	34.4101	32.4858
3427	1	M	4	67.1951	1.07	2.97	0.360269	37.1915	35.1246
3427	1	M	8	69.1307	1.08	2.72	0.397059	38.3115	36.1555
3427	1	M	1	66.1054	1.14	3.15	0.333333	39.2292	37.0623
3427	1	M	5	67.5455	1.29	2.91	0.443299	44.8384	42.3465
3427	1	M	3	66.6311	1.34	2.98	0.449664	46.1115	43.5645
3427	1	M	2	66.475	1.39	2.86	0.486014	47.8321	45.19
3428	1	M	6	74.078	0.9	3.14	0.286624	31.6233	29.4339
3428	1	M	7	74.5736	0.95	2.95	0.322034	33.3802	31.0691
3428	1	M	1	72.1232	0.98	2.96	0.334459	33.7466	31.4415
3428	1	M	3	72.6242	0.99	3.07	0.322476	34.0909	31.7623
3428	1	M	8	75.2252	0.99	3.05	0.32459	35.1438	32.6938
3428	1	M	5	73.6756	1.04	2.99	0.347826	36.1739	33.6864
3428	1	M	2	72.4956	1.07	3.21	0.333333	36.8457	34.329
3428	1	M	4	73.0815	1.19	3.16	0.376582	41.3913	38.545
3429	1	M	6	65.6728	1.87	3.43	0.54519	57.7874	53.6116
3429	1	M	1	63.4689	2.15	3.98	0.512563	65.2702	60.6103
3429	1	M	7	65.9192	2.13	3.87	0.550388	65.822	61.0656
3429	1	M	8	66.5736	2.18	4.13	0.527845	67.9763	63.034
3429	1	M	5	65.0431	2.2	4.2	0.52381	67.9852	63.0725
3429	1	M	3	63.9754	2.26	4.32	0.523148	68.6096	63.7113
3429	1	M	2	63.8522	2.28	4.38	0.520548	69.2168	64.2751
3429	1	M	4	64.7803	2.36	3.77	0.625995	72.2818	67.0902
3430	1	M	6	64.6899	0.85	3.17	0.268139	26.738	24.9388
3430	1	M	8	65.692	0.86	2.8	0.307143	27.3016	25.4532
3430	1	M	5	64	0.87	2.98	0.291946	27.3671	25.5255
3430	1	M	7	65.117	0.91	3.08	0.295455	28.8889	26.933
3430	1	M	1	62.4695	0.94	3.06	0.30719	29.0392	27.1085
3430	1	M	4	63.6988	0.95	2.58	0.368217	29.6135	27.6327
3430	1	M	3	63.0089	0.96	3.43	0.279883	29.9252	27.9236
3431	1	M	8	69.9274	1.47	3.66	0.401639	45.2447	41.6006
3431	1	M	6	68.8706	1.63	4.34	0.375576	49.7254	45.7454
3431	1	M	4	67.8741	1.77	4.15	0.426506	53.5228	49.2652
3431	1	M	5	68.3614	1.78	3.99	0.446115	54.3014	49.9551
3431	1	M	2	67.2882	1.85	4.76	0.388655	55.9419	51.4919
3431	1	M	7	69.3689	1.83	4.25	0.430588	56.325	51.7885
3431	1	M	1	66.9158	1.93	4.86	0.397119	57.8537	53.2796
3431	1	M	3	67.4524	1.98	4.86	0.407407	59.873	55.1102
3433	1	M	7	68.8569	0.67	2.29	0.292576	24.2578	23.0446
3433	1	M	3	66.8008	0.7	2.6	0.269231	24.8227	23.596
3433	1	M	1	66.1328	0.73	3.03	0.240924	25.8865	24.6073
3433	1	M	5	67.9945	0.74	2.53	0.29249	26.5138	25.1958
3433	1	M	8	69.3717	0.73	2.39	0.305439	26.7106	25.3666
3433	1	M	6	68.6817	0.79	2.55	0.309804	28.6025	27.172
3433	1	M	2	66.538	0.91	3.24	0.280864	32.2695	30.6748
3433	1	M	4	67.2471	0.99	2.87	0.344948	35.4712	33.7079
3434	1	M	8	66.6639	1.87	3.13	0.597444	56.7871	52.414
3434	1	M	5	65.4155	1.97	3.08	0.63961	59.3016	54.7625
3434	1	M	6	65.588	2.07	3.48	0.594828	62.3119	57.5424
3434	1	M	1	63.6359	2.18	3.49	0.624642	64.497	59.619
3434	1	M	4	64.8022	2.31	3.76	0.614362	68.9346	63.6899
3434	1	M	2	64.0575	2.37	4.23	0.560284	70.7252	65.3442
3434	1	M	7	66.0862	2.34	3.56	0.657303	71.0598	65.5876
3434	1	M	3	64.2491	2.53	4.09	0.618582	75.4999	69.7556
3435	1	M	5	64.5038	1.84	4.24	0.433962	49.2242	44.6732
3435	1	M	4	64.0383	2.14	4.79	0.446764	57.2499	51.9569
3435	1	M	1	63.0801	2.21	4.32	0.511574	58.6674	53.2736
3435	1	M	2	63.3621	2.38	4.84	0.491736	63.1802	57.3715
3435	1	M	3	63.6167	2.68	5.35	0.500935	71.1441	64.6032
3436	1	M	4	63.5866	0.96	2.95	0.325424	26.3881	24.0937
3436	1	M	7	65.0787	1.1	4.73	0.232558	30.7263	28.0237
3436	1	M	8	65.64	1.11	4.83	0.229814	31.0056	28.2785
3436	1	M	1	62.6311	1.22	4.71	0.248408	33.2697	30.3932
3436	1	M	6	64.5804	1.21	4.73	0.255814	33.5273	30.5953
3436	1	M	5	64.0821	1.24	4.72	0.262712	34.3585	31.3539
3436	1	M	2	62.9952	1.28	4.35	0.294253	34.9059	31.888
3436	1	M	3	63.165	1.27	4.63	0.274298	34.9093	31.8739
3437	1	M	8	71.2635	0.63	2.28	0.276316	21.7993	20.3762
3437	1	M	5	69.7495	0.69	2.54	0.271654	23.4057	21.8975
3437	1	M	6	70.1848	0.72	2.51	0.286853	24.666	23.0662
3437	1	M	1	68.2355	0.8	2.49	0.321285	26.8727	25.1521
3437	1	M	7	70.7844	0.8	2.75	0.290909	27.4066	25.6291
3437	1	M	3	68.7693	0.82	2.84	0.288732	27.5445	25.7809
3437	1	M	2	68.6133	0.94	2.91	0.323024	31.5754	29.5537
3437	1	M	4	69.191	0.99	2.47	0.40081	33.5821	31.4181
3438	1	F	4	62.8665	1.48	2.45	0.604082	53.5747	50.0736
3438	1	F	3	62.3655	1.63	2.5	0.652	59.0045	55.1486
3438	1	F	1	61.755	1.84	2.93	0.607509	66.009	61.7046
3439	1	M	8	69.0075	1.79	3.13	0.571885	64.4813	61.0411
3439	1	M	7	68.449	1.84	3.02	0.609272	65.5971	62.1191
3439	1	M	4	66.9514	1.89	2.99	0.632107	66.0147	62.5569
3439	1	M	3	66.5325	1.9	2.99	0.635452	66.364	62.8879
3439	1	M	5	67.4497	1.9	3.07	0.618893	67.043	63.5101
3439	1	M	6	67.9507	1.91	2.97	0.643098	67.3959	63.8444
3439	1	M	2	66.3628	1.93	3.4	0.567647	67.4118	63.8808
3439	1	M	1	65.9986	2.23	3.32	0.64759	77.8903	73.8105
3440	1	M	4	69.974	1.54	4.16	0.370192	48.0349	44.2662
3440	1	M	2	69.4839	1.55	4.02	0.385572	48.3468	44.5537
3440	1	M	1	69.024	1.7	4.11	0.396594	53.0256	48.8653
3440	1	M	8	72.2245	1.66	3.87	0.428941	53.2222	48.9654
3440	1	M	6	71.3073	1.71	4.33	0.394919	54.3202	50.0037
3440	1	M	3	69.5606	1.76	4.31	0.408353	54.8971	50.59
3440	1	M	5	70.653	1.75	4.15	0.421687	55.0834	50.7342
3441	1	F	8	52.9938	1.64	3.42	0.479532	60.8196	55.9893
3441	1	F	3	50.5051	1.73	3.36	0.514881	62.9893	58.02
3441	1	F	7	52.6078	1.72	3.6	0.477778	63.7864	58.7205
3441	1	F	4	50.9268	1.74	3.5	0.497143	63.9353	58.8747
3441	1	F	5	51.4689	1.79	3.78	0.473545	65.7726	60.5665
3441	1	F	6	51.9808	1.79	3.62	0.494475	66.3823	61.1103
3441	1	F	1	49.974	1.91	3.69	0.517615	69.5431	64.0568
3441	1	F	2	50.308	1.91	3.57	0.535014	69.5431	64.0568
3442	1	M	1	67.822	2.09	4.69	0.420043	66.6667	61.9406
3442	1	M	4	68.7693	2.12	4.75	0.446316	68.255	63.3858
3442	1	M	8	70.8227	2.26	4.38	0.515982	74.147	68.7892
3442	1	M	3	68.345	2.36	5.25	0.449524	75.982	70.5615
3442	1	M	5	69.2649	2.36	5.02	0.47012	76.6981	71.1916
3442	1	M	2	68.1588	2.42	5.24	0.461832	77.9137	72.3554
3442	1	M	6	69.7632	2.43	4.65	0.522581	78.973	73.3032
3442	1	M	7	70.2669	2.49	5.1	0.488235	81.6929	75.7899
3443	1	M	8	64.3997	1.36	4.62	0.294372	42.7807	39.902
3443	1	M	5	62.8419	1.55	5.03	0.308151	47.8838	44.7001
3443	1	M	2	61.7687	1.58	5.3	0.298113	48.3772	45.1796
3443	1	M	6	63.3402	1.6	4.63	0.345572	49.8753	46.5394
3443	1	M	1	61.399	1.63	5.38	0.302974	49.9081	46.6094
3443	1	M	3	61.9247	1.64	5.34	0.307116	50.2143	46.8953
3443	1	M	4	62.36	1.65	5.17	0.319149	50.9731	47.584
3443	1	M	7	63.8412	1.81	4.98	0.363454	56.4214	52.6477
3444	1	F	8	66.8693	0.64	1.22	0.52459	30.9179	27.7344
3444	1	F	5	65.4593	0.8	1.41	0.567376	38.1862	34.2774
3444	1	F	1	63.8686	0.87	1.63	0.533742	40.5594	36.4551
3444	1	F	7	66.3792	0.88	1.51	0.582781	42.5121	38.1349
3444	1	F	6	65.9767	0.92	1.37	0.671533	43.9141	39.419
3444	1	F	3	64.4079	0.97	1.79	0.541899	45.7547	41.0982
3444	1	F	4	64.8652	1.03	1.8	0.572222	48.5849	43.6404
3444	1	F	2	64.2382	1.12	2.02	0.554455	52.8302	47.4536
3445	1	M	6	76.9254	1.55	3.84	0.403646	44.5915	40.0217
3445	1	M	8	77.8891	1.34	3.38	0.39645	44.9664	43.1701
3445	1	M	1	74.7023	1.67	4.27	0.391101	47.2552	42.4709
3445	1	M	4	75.6496	1.68	3.9	0.430769	47.9315	43.0493
3445	1	M	7	77.2047	1.66	3.98	0.417085	48.1578	43.192
3445	1	M	5	76.1451	1.75	4.05	0.432099	50.3452	45.1858
3445	1	M	3	75.2197	1.9	4.8	0.395833	54.2083	48.6867
3446	1	M	1	74.3765	0.56	1.97	0.284264	23.5988	22.7962
3447	1	F	2	59.2635	0.97	2.25	0.431111	39.0814	35.8087
3447	1	F	7	61.4593	0.96	2.54	0.377953	39.4737	36.1413
3447	1	F	6	60.9802	0.98	2.57	0.381323	39.886	36.5325
3447	1	F	8	61.8919	0.98	2.54	0.385827	40.2961	36.8943
3447	1	F	3	59.4497	1.13	2.77	0.407942	45.5278	41.7153
3447	1	F	5	60.334	1.19	2.61	0.455939	48.433	44.3609
3447	1	F	4	59.896	1.3	3.16	0.411392	52.3771	47.991
3447	1	F	1	58.8912	1.38	3.22	0.428571	55.0459	50.4545
3448	1	M	8	64.6051	2.15	4.78	0.449791	69.5118	65.1703
3448	1	M	6	63.5702	2.18	4.6	0.473913	69.827	65.492
3448	1	M	7	64.0958	2.21	4.93	0.448276	71.4517	66.989
3448	1	M	5	63.1102	2.29	4.86	0.471193	73.3504	68.7967
3448	1	M	1	61.6044	2.36	4.87	0.4846	74.2138	69.6607
3448	1	M	4	62.5654	2.36	4.87	0.4846	74.8969	70.2747
3448	1	M	3	62.1903	2.51	4.94	0.508097	79.6573	74.7413
3448	1	M	2	61.974	2.55	5.05	0.50495	80.1887	75.269
3451	1	M	8	67.5455	1.16	2.83	0.409894	39.726	37.4079
3451	1	M	3	64.8378	1.47	3.46	0.424855	48.8859	46.0851
3451	1	M	6	66.6229	1.54	3.88	0.396907	52.2211	49.1926
3451	1	M	5	65.8864	1.56	3.63	0.429752	52.3842	49.3647
3451	1	M	4	65.3744	1.57	3.73	0.420912	52.7199	49.6812
3451	1	M	7	66.883	1.66	4.01	0.413965	56.2903	53.0258
3451	1	M	2	64.6023	1.72	3.96	0.434343	57.1999	53.9227
3451	1	M	1	64.3943	1.88	4.2	0.447619	62.5208	58.9388
3452	1	M	4	71.2936	2.15	3.48	0.617816	69.2432	63.8911
3452	1	M	8	73.0623	2.19	3.9	0.561538	71.874	66.2452
3452	1	M	1	70.0507	2.27	4.11	0.552311	72.4314	66.8689
3452	1	M	3	70.4969	2.28	4.03	0.565757	72.7505	67.1635
3452	1	M	5	71.4661	2.26	3.96	0.570707	72.7858	67.16
3452	1	M	6	72.0274	2.27	4.32	0.525463	73.7971	68.0558
3452	1	M	7	72.7337	2.29	4.37	0.524027	74.4473	68.6554
3452	1	M	2	70.3436	2.38	4.17	0.570743	75.9413	70.1093
3454	1	M	1	62.3381	2.27	4.57	0.512035	61.186	55.7918
3454	1	M	7	64.8515	2.36	4.99	0.472946	64.6221	58.8602
3454	1	M	2	62.7077	2.45	4.96	0.493952	66.0377	60.2158
3454	1	M	3	62.8966	2.55	4.91	0.519348	68.7332	62.6736
3454	1	M	5	63.9069	2.58	5.21	0.495202	70.0896	63.8756
3454	1	M	4	63.3402	2.6	5.21	0.49904	70.633	64.3708
3454	1	M	6	64.4271	2.62	5.23	0.500956	71.7415	65.3448
3456	1	F	3	61.3854	1.74	2.53	0.687747	69.2951	63.7685
3456	1	F	1	60.8597	1.85	2.72	0.691176	72.9495	67.1526
3456	1	F	5	62.3984	1.92	2.78	0.690647	77.2325	71.0501
3456	1	F	8	63.8494	1.97	2.86	0.688811	80.0488	73.6168
3456	1	F	2	61.2047	2.02	2.67	0.756554	80.446	74.0301
3456	1	F	4	61.8453	2.07	3.1	0.667742	82.4373	75.8625
3456	1	F	6	62.8008	2.11	2.95	0.715254	84.8753	78.0811
3456	1	F	7	63.3703	2.32	3.41	0.680352	94.2706	86.6959
3457	1	F	5	73.2895	1.34	1.92	0.697917	69.2685	62.0459
3457	1	F	3	72.3888	1.4	2.36	0.59322	71.4468	64.0442
3457	1	F	6	73.8097	1.39	2.08	0.668269	71.8532	64.3611
3457	1	F	1	71.7919	1.44	2.18	0.66055	72.5624	65.0909
3457	1	F	4	72.9993	1.47	1.99	0.738693	75.9886	68.0653
3457	1	F	2	72.178	1.55	2.48	0.625	79.1018	70.9061
3457	1	F	7	74.5681	1.54	2.44	0.631148	80.6494	72.1856
3457	1	F	8	74.9021	1.55	2.39	0.648536	81.1731	72.6543
3458	1	F	5	73.5058	1.35	1.97	0.685279	71.2401	63.5743
3458	1	F	1	72.0246	1.46	2.17	0.658986	76.0417	67.9133
3458	1	F	3	72.5448	1.58	2.42	0.652893	82.2917	73.4952
3458	1	F	2	72.3915	1.61	2.31	0.69697	83.8542	74.8907
3458	1	F	4	72.9829	1.63	2.44	0.668033	84.8958	75.821
3458	1	F	6	73.963	1.63	2.39	0.682008	86.0158	76.7601
3458	1	F	8	75.0281	1.62	2.28	0.710526	87.8049	78.2269
3458	1	F	7	74.5161	1.66	2.42	0.68595	88.7701	79.1532
3459	1	M	8	63.989	2.78	5.59	0.497317	76.4156	69.7712
3459	1	M	5	62.4668	2.89	5.47	0.528336	78.811	71.9971
3459	1	M	1	60.9856	2.95	5.75	0.513043	79.1946	72.4237
3459	1	M	6	62.924	2.94	5.87	0.500852	80.1745	73.2427
3459	1	M	4	61.9439	2.97	5.8	0.512069	80.3571	73.4485
3459	1	M	2	61.3525	2.99	5.7	0.524561	80.8983	73.9431
3459	1	M	7	63.4908	2.96	5.77	0.512998	81.3634	74.2888
3459	1	M	3	61.5661	3.19	5.61	0.568627	86.3095	78.8891
3461	1	F	4	64.961	1.12	2.8	0.4	41.9005	39.0671
3461	1	F	7	66.6612	1.16	3.13	0.370607	44.2242	41.2187
3461	1	F	2	64.334	1.21	2.75	0.44	45.2675	42.2065
3461	1	F	1	63.9644	1.24	2.72	0.426471	45.96	42.8597
3461	1	F	8	67.1129	1.2	2.59	0.46332	46.1894	43.0422
3461	1	F	5	65.5332	1.26	2.87	0.439024	47.5831	44.3575
3461	1	F	3	64.4846	1.29	2.76	0.467391	48.2604	44.997
3461	1	F	6	65.9439	1.28	2.99	0.428094	48.3384	45.0615
3462	1	M	3	72.3477	1.53	4.25	0.36	44.7368	40.5545
3462	1	M	1	71.8275	1.68	4.28	0.392523	48.7098	44.1838
3462	1	M	4	72.7858	1.74	4.19	0.415274	50.8772	46.1208
3462	1	M	7	74.3217	1.74	4.37	0.398169	51.7549	46.8561
3462	1	M	2	72.2053	2.02	4.88	0.413934	59.0643	53.5426
3462	1	M	5	73.3196	2.01	4.71	0.426752	59.2746	53.6988
3462	1	M	8	74.9295	2.02	4.79	0.421712	60.0833	54.3961
3462	1	M	6	73.7851	2.23	4.87	0.457906	65.7623	59.5763
3466	1	M	4	71.8138	1.9	3.69	0.514905	57.9799	53.0178
3466	1	M	1	70.8583	1.95	3.42	0.570175	58.9837	53.9673
3466	1	M	6	72.8679	1.97	3.83	0.51436	60.6527	55.4289
3466	1	M	8	73.8617	1.98	4.06	0.487685	61.5098	56.1782
3466	1	M	5	72.345	2.05	4.09	0.501222	63.1158	57.6799
3466	1	M	3	71.3758	2.1	3.9	0.538462	64.083	58.5987
3466	1	M	2	71.2252	2.11	3.83	0.550914	64.3882	58.8777
3466	1	M	7	73.4045	2.23	4.33	0.515012	69.2762	63.2714
3467	1	M	4	67.0007	2.16	4.46	0.484305	68.8995	64.0152
3467	1	M	1	66.0479	2.25	4.12	0.519417	71.1125	66.1026
3467	1	M	3	66.5654	2.34	4.09	0.572127	73.957	68.7467
3467	1	M	5	67.4634	2.44	4.45	0.548315	77.8309	72.3134
3467	1	M	8	69.0541	2.42	4.4	0.55	78.648	73.0015
3467	1	M	6	67.9808	2.59	4.54	0.570485	82.6156	76.7589
3467	1	M	7	68.5366	2.67	4.41	0.605442	85.9627	79.8302
3467	1	M	2	66.2971	2.87	4.45	0.644944	90.708	84.3175
3469	1	F	1	55.4771	2.06	3.61	0.570637	74.114	68.7815
3469	1	F	6	57.4319	2.05	3.51	0.584046	75.1053	69.6713
3469	1	F	8	58.4613	2.08	3.27	0.636086	76.9089	71.3284
3469	1	F	5	57.0376	2.13	3.53	0.603399	78.0363	72.3901
3469	1	F	4	56.4463	2.19	3.37	0.649852	79.5063	73.7699
3469	1	F	3	56.0411	2.24	3.67	0.610354	81.3215	75.4542
3469	1	F	7	57.9986	2.24	3.56	0.629213	82.0663	76.1286
3469	1	F	2	55.8741	2.3	3.96	0.580808	82.7487	76.7949
3470	1	M	1	74.9843	2.03	4.38	0.449772	70.2665	65.224
3470	1	M	2	75.3484	2.1	4.17	0.503597	73.4266	68.121
3470	1	M	8	77.9849	2.07	4.15	0.498795	73.8758	68.4626
3470	1	M	7	77.473	2.1	3.92	0.535714	74.9465	69.4548
3470	1	M	3	75.5017	2.21	4.75	0.465263	77.2727	71.6892
3470	1	M	4	75.9754	2.24	4.68	0.478632	78.3217	72.6624
3470	1	M	5	76.4682	2.25	4.51	0.498891	79.4772	73.6944
3470	1	M	6	76.9172	2.29	4.69	0.488273	80.8901	75.0045
3471	1	M	3	67.9233	1.16	2.38	0.487395	35.0771	32.2868
3471	1	M	1	67.4059	1.38	2.93	0.47099	41.7297	38.4102
3471	1	M	2	67.77	1.52	2.83	0.537102	45.9631	42.3068
3471	1	M	6	69.3415	1.78	2.98	0.597315	54.7861	50.3736
3471	1	M	4	68.7201	1.98	3.02	0.655629	60.4027	55.568
3473	1	F	2	51.0226	1.36	2.72	0.5	46.5913	43.3621
3473	1	F	3	51.206	1.5	2.9	0.517241	51.3875	47.8258
3473	1	F	4	51.6359	1.55	2.97	0.521886	53.1004	49.42
3473	1	F	8	54.0671	1.56	3	0.52	54.8523	51.0224
3473	1	F	7	53.1882	1.64	3.08	0.532468	57.1628	53.1815
3473	1	F	6	52.6133	1.68	3.4	0.494118	58.0511	54.0179
3473	1	F	5	52.2574	1.87	3.4	0.55	64.6164	60.1271
3473	1	F	1	50.6667	2.03	3.66	0.546448	68.9538	64.1861
3474	1	M	4	59.7864	2.43	3.79	0.641161	69.508	64.3717
3474	1	M	3	59.3484	2.54	4.25	0.597647	72.6545	67.2857
3474	1	M	2	59.2033	2.61	4.21	0.619952	74.6568	69.14
3474	1	M	8	61.9138	2.58	3.95	0.653165	75.0436	69.4342
3474	1	M	1	58.8392	2.69	4.32	0.622685	76.3121	70.7048
3474	1	M	5	60.3203	2.65	4.28	0.619159	76.435	70.7544
3474	1	M	6	60.7666	2.74	4.09	0.669927	79.0309	73.1574
3474	1	M	7	61.3333	2.95	4.44	0.664414	85.8057	79.3918
3475	1	M	1	60.6023	2.56	5.32	0.477444	67.174	61.2067
3475	1	M	3	61.1116	2.55	5.17	0.49323	67.4246	61.4021
3475	1	M	4	61.5496	2.56	5.17	0.495164	67.6891	61.6429
3475	1	M	5	62.1766	2.6	5.12	0.507812	69.2779	63.0555
3475	1	M	6	62.5298	2.65	5.28	0.501894	70.6102	64.2681
3475	1	M	7	63.217	2.67	5.01	0.532934	71.6971	65.2214
3475	1	M	2	60.9938	2.75	4.93	0.557809	72.1595	65.7494
3475	1	M	8	63.6934	2.92	5.52	0.528986	78.4103	71.3282
3476	1	M	1	65.5989	2.34	3.8	0.597368	73.2853	68.154
3476	1	M	3	66.1164	2.57	4.25	0.604706	81.2263	75.5038
3476	1	M	6	67.5592	2.56	3.9	0.65641	81.6587	75.8698
3476	1	M	8	68.6708	2.57	4.33	0.593533	82.7431	76.8403
3476	1	M	5	67.0773	2.6	3.68	0.706522	82.9346	77.0553
3476	1	M	7	68.0794	2.58	4.32	0.597222	83.065	77.1393
3476	1	M	4	66.5435	2.63	4.42	0.595023	83.1226	77.2666
3476	1	M	2	65.9274	2.88	4.35	0.662069	90.1973	83.8819
3477	1	F	5	68.6297	1.65	3.47	0.475504	67.2235	62.1916
3477	1	F	8	70.2204	1.71	3.5	0.488571	71.1167	65.7568
3477	1	F	1	67.1513	1.78	3.64	0.489011	71.7887	66.433
3477	1	F	6	69.1061	1.76	3.77	0.466844	72.4429	67.0019
3477	1	F	7	69.6318	1.79	3.55	0.504225	73.6777	68.144
3477	1	F	2	67.4771	1.84	4.03	0.456576	74.2085	68.6723
3477	1	F	3	67.6906	1.86	3.57	0.521008	75.0151	69.4188
3477	1	F	4	68.3559	1.89	3.75	0.504	77.0014	71.2377
3478	1	M	6	65.3333	1.53	3.02	0.506623	51.3768	48.4154
3478	1	M	5	64.7255	1.76	2.91	0.604811	58.5301	55.1767
3478	1	M	8	66.3491	1.74	3.05	0.570492	59.0031	55.5813
3478	1	M	2	63.6112	1.87	3.26	0.57362	61.5942	58.0863
3478	1	M	7	65.7358	1.87	3.14	0.595541	62.7938	59.1744
3478	1	M	4	64.1916	1.94	3.44	0.563953	64.5161	60.8198
3478	1	M	1	63.2471	2.02	3.27	0.611621	66.5349	62.7456
3478	1	M	3	63.7536	2.03	3.11	0.652733	66.8643	63.0562
3479	1	M	3	75.0883	1.58	2.89	0.546713	58.7798	55.1647
3479	1	M	5	76.052	1.57	2.87	0.547038	59.0448	55.388
3479	1	M	8	77.6427	1.56	2.97	0.525253	59.3156	55.616
3479	1	M	1	74.5736	1.71	2.76	0.586957	62.9371	59.0929
3479	1	M	6	76.5065	1.72	3.2	0.5375	64.686	60.6798
3479	1	M	4	75.8768	1.76	2.98	0.590604	65.4762	61.4493
3479	1	M	2	74.9377	1.78	3	0.593333	65.5134	61.5119
3479	1	M	7	77.1663	1.87	3.32	0.563253	71.1027	66.6679
3480	1	F	4	62.3053	1.36	3.05	0.445902	51.4372	47.7682
3480	1	F	1	61.2348	1.42	2.97	0.478114	53.2034	49.4192
3480	1	F	3	61.7413	1.66	3.5	0.474286	62.1956	57.7717
3480	1	F	2	61.5989	1.77	3.54	0.5	66.317	61.5999
3480	1	F	8	64.3039	1.73	3.23	0.535604	66.6924	61.9078
3480	1	F	6	63.1677	2.03	3.42	0.593567	77.5105	71.9659
3480	1	F	7	63.7235	2.07	3.53	0.586402	79.0378	73.384
3480	1	F	5	62.7159	2.16	3.94	0.548223	81.6944	75.8672
3481	1	M	6	63.9671	1.95	3.66	0.532787	64.2292	60.5712
3481	1	M	2	62.3409	2.02	4.07	0.496314	65.9054	62.1739
3481	1	M	5	63.4552	2.02	3.81	0.530184	66.5349	62.7456
3481	1	M	1	61.974	2.06	3.73	0.530831	66.5805	62.8327
3481	1	M	3	62.7023	2.09	3.88	0.53866	68.1892	64.3285
3481	1	M	8	65.0459	2.06	3.62	0.569061	69.1739	65.1868
3481	1	M	4	62.9185	2.13	3.86	0.551813	69.4943	65.5596
3482	1	M	4	72.742	1.12	3.88	0.28866	35.4206	32.5128
3482	1	M	7	74.0999	1.12	3.55	0.315493	36.0825	33.0813
3482	1	M	5	73.024	1.19	3.73	0.319035	37.9828	34.8442
3482	1	M	6	73.6044	1.42	4.47	0.317673	45.324	41.5788
3482	1	M	1	71.6085	1.76	4.43	0.397291	55.1551	50.6562
3483	1	M	8	58.2231	1.24	3.52	0.352273	36.9818	34.5794
3483	1	M	3	55.6687	1.53	4.84	0.316116	44.4767	41.6355
3483	1	M	2	55.5181	1.55	4.81	0.322245	45.0581	42.1797
3483	1	M	1	55.154	1.56	5.18	0.301158	45.3488	42.4519
3483	1	M	7	57.6454	1.66	4.86	0.341564	49.0834	45.9128
3483	1	M	4	56.5311	1.74	4.92	0.353659	51.0114	47.7347
3483	1	M	5	56.9747	1.77	4.92	0.359756	51.8909	48.5577
3483	1	M	6	57.1472	1.81	5.28	0.342803	53.5186	50.0615
3484	1	F	7	60.7036	1.88	2.95	0.637288	74.1325	68.2415
3484	1	F	5	59.5893	1.93	2.88	0.670139	75.3612	69.394
3484	1	F	8	61.295	1.94	2.96	0.655405	77.2601	71.0982
3484	1	F	3	58.6229	2.03	2.98	0.681208	78.4996	72.3058
3484	1	F	1	58.1109	2.05	3.05	0.672131	79.273	73.0182
3484	1	F	6	60.0684	2.1	3.09	0.679612	82.8076	76.2273
3484	1	F	4	59.0637	2.15	3.06	0.702614	83.9516	77.3042
3485	1	M	3	69.8946	2.2	4.69	0.469083	60.5061	54.6523
3485	1	M	4	70.3354	2.23	4.53	0.492274	61.8242	55.8079
3485	1	M	1	69.3908	2.43	5.28	0.460227	66.8317	60.3659
3485	1	M	8	72.46	2.4	4.77	0.503145	67.6247	60.9655
3485	1	M	6	71.3238	2.47	4.78	0.516736	69.033	62.2754
3485	1	M	5	70.8693	2.51	5.34	0.470037	69.5869	62.8152
3485	1	M	2	69.7577	2.73	5.87	0.465077	75.0825	67.8185
3485	1	M	7	71.8795	2.69	5.09	0.528487	75.1817	67.8223
3486	1	M	1	61.8836	2.55	5.31	0.480226	68.2001	62.2209
3486	1	M	6	63.8385	2.52	5.1	0.494118	68.4597	62.3901
3486	1	M	8	64.9528	2.59	5.06	0.511858	70.92	64.5966
3486	1	M	5	63.3648	2.63	5.3	0.496226	71.448	65.1135
3486	1	M	4	62.8282	2.73	5.56	0.491007	73.5849	67.0976
3486	1	M	2	62.2888	2.75	5.39	0.510204	74.124	67.5892
3486	1	M	3	62.3956	2.77	5.27	0.525617	74.6631	68.0807
3486	1	M	7	64.3723	2.92	5.48	0.532847	79.9562	72.827
3487	1	F	5	61.4155	0.84	1.87	0.449198	40.4527	36.0433
3487	1	F	6	61.9001	0.94	1.77	0.531073	45.2685	40.3342
3487	1	F	1	59.8275	1.12	2.22	0.477477	52.6687	46.997
3487	1	F	8	62.8994	1.3	1.99	0.653266	52.7812	52.3381
3487	1	F	3	60.3395	1.2	1.85	0.648649	57.1021	50.9158
3487	1	F	4	61.0103	1.24	2.02	0.613861	59.7159	53.2068
3487	1	F	2	60.2053	1.34	1.95	0.687179	63.764	56.856
3487	1	F	7	62.5051	1.34	2.2	0.609091	65.3181	58.1539
3488	1	F	5	67.8138	1.59	2.75	0.578182	76.2773	68.6087
3488	1	F	1	66.3546	1.62	2.91	0.556701	76.7954	69.1188
3488	1	F	4	67.4798	1.62	2.72	0.595588	77.7165	69.9032
3488	1	F	6	68.293	1.61	2.73	0.589744	78.1743	70.2692
3488	1	F	2	66.7187	1.66	2.87	0.578397	78.6916	70.8255
3488	1	F	8	69.4428	1.65	2.96	0.557432	81.101	72.8512
3488	1	F	7	68.8323	1.72	2.84	0.605634	83.5154	75.0702
3488	1	F	3	67.1403	1.78	3.01	0.591362	85.3922	76.8072
3489	1	M	7	72.961	2.19	3.66	0.598361	75.4132	70.2621
3489	1	M	8	73.5524	2.2	3.25	0.676923	76.5217	71.2597
3489	1	M	5	71.9507	2.27	3.69	0.615176	77.3952	72.1437
3489	1	M	6	72.4025	2.25	3.75	0.6	77.4793	72.1871
3489	1	M	4	71.6249	2.31	3.54	0.652542	78.7589	73.4149
3489	1	M	1	70.4723	2.35	3.82	0.615183	79.3383	73.9901
3489	1	M	3	70.9815	2.42	4.03	0.600496	81.7016	76.1941
3489	1	M	2	70.8337	2.43	3.85	0.631169	82.0392	76.5089
3492	1	F	6	59.2033	1.91	2.84	0.672535	71.282	66.0948
3492	1	F	4	57.9822	1.96	2.91	0.67354	71.808	66.6125
3492	1	F	8	60.271	1.92	3.01	0.637874	72.33	67.051
3492	1	F	5	58.5188	1.98	3.08	0.642857	73.2113	67.8991
3492	1	F	2	57.4182	2.06	3.01	0.684385	75.4717	70.0111
3492	1	F	1	57.0431	2.13	3.17	0.656151	78.0363	72.3901
3493	1	M	2	61.5305	2.49	4.54	0.548458	67.3701	61.578
3493	1	M	5	62.6338	2.5	4.29	0.582751	68.1756	62.2812
3493	1	M	1	61.1581	2.53	4.34	0.582949	68.4524	62.5672
3493	1	M	3	61.6646	2.55	4.39	0.580866	68.9935	63.0618
3493	1	M	4	62.089	2.54	4.39	0.578588	69.2664	63.2777
3493	1	M	7	63.6468	2.55	4.56	0.559211	70.0935	63.9988
3493	1	M	8	64.2245	2.54	4.31	0.589327	70.3796	64.2249
3493	1	M	6	63.0856	2.57	4.27	0.601874	70.6432	64.5007
3495	1	F	7	69.7057	0.68	2.35	0.289362	28.4519	26.2487
3495	1	F	6	69.2375	0.69	2.42	0.285124	28.8703	26.6348
3495	1	F	5	68.6708	0.84	2.42	0.347107	34.7826	32.099
3495	1	F	4	68.1232	0.94	3	0.313333	38.9234	35.9204
3495	1	F	1	67.1759	0.95	2.79	0.340502	38.9344	35.9413
3495	1	F	3	67.6851	0.97	2.9	0.334483	39.7541	36.6979
3497	1	M	8	60.7967	2.25	4.61	0.488069	68.2853	63.7981
3497	1	M	5	59.1294	2.29	4.62	0.495671	68.8929	64.3919
3497	1	M	6	59.5729	2.36	4.91	0.480652	70.9988	66.3602
3497	1	M	4	58.8309	2.4	4.88	0.491803	71.5777	66.9279
3497	1	M	1	57.6537	2.55	4.76	0.506303	75.3992	70.5287
3497	1	M	3	58.1547	2.55	4.92	0.518293	76.0513	71.1109
3497	1	M	2	58.0096	2.61	5.34	0.488764	77.8407	72.7841
3502	1	M	6	72.4107	2.2	3.77	0.583554	64.3275	58.3137
3502	1	M	1	70.4668	2.28	3.6	0.633333	65.5549	59.5005
3502	1	M	7	72.9473	2.38	4.08	0.583333	69.5906	63.0848
3502	1	M	8	73.5962	2.39	4.01	0.59601	70.4807	63.8508
3502	1	M	4	71.5099	2.45	4.11	0.596107	71.0351	64.4347
3502	1	M	2	70.8309	2.52	4.13	0.610169	72.4554	65.7637
3502	1	M	5	71.9452	2.54	4.18	0.607656	73.6445	66.8017
3502	1	M	3	70.9678	2.76	4.27	0.64637	79.356	72.0269
3505	1	M	8	65.1882	1.16	2.92	0.39726	39.523	37.3531
3505	1	M	7	64.5996	1.33	2.85	0.466667	44.8718	42.4229
3505	1	M	6	64.0411	1.5	2.6	0.576923	50.6073	47.8454
3505	1	M	5	63.5975	1.56	3.27	0.477064	52.1216	49.2938
3505	1	M	2	62.4914	1.81	3.87	0.4677	59.8941	56.6634
3505	1	M	4	63.0609	1.86	3.85	0.483117	62.145	58.7733
[truncated: 871 more rows]

## Sheet: Sheet1
	Gender	GOLD	ABCD	hospitalized	Underweight	BMI	MMRC_v1	Exacerbations_y1	Exacby1	Hospitalizations_y1	Low_SixMWD	deceased	HOSPITALIZATIONS_count	EXACERBATIONS_count
3002	M	2	A	1	0	32.0716	1	0	0	0	0	0	0	3
3003	M	4	D	1	0	22.2826	4	4	2	5	1	0	16	20
3004	M	2	A	0	0	21.4733	0	0	0		0	0	0	0
3005	M	4	D	1	0	32.4898	3	1	1	0	0	0	0	3
3006	F	3	D	0	0	21.9211	2	0	0	0	0	0	0	0
3007	F	2	B	0	0	28.8183	2	0	0		0	0	0	0
3008	F	3	D	0	0	27.0778	2	3	2	0	0	0	0	11
3009	M	2	A	1	0	25.2543	0	0	0		0	0	0	0
3011	F	4	C	1	1	12.1429	1	4	2	2	0	1	0	0
3014	M	4	C	1	1	16.5961	1	1	1	1	0	0	0	2
3015	F	4	D	1	0	23.0097	2	1	1	3	0	0	4	6
3017	M	3	D	1	0	27.8075	3	1	1	1	1	0	9	13
3019	M	4	D	1		20.948	2	0	0	1	0	0	8	11
3020	F	3	C	1	0	22.6205	1	1	1	0	1	0	0	0
3021	M	2	A	0	0	39.1779	0	1	1	0	1	0	1	1
3029	F	3	D	0	0	24.1446	2	0	0		1	0	0	0
3030	F	4	D	1	1	14.4507	2	0	0		0	0	0	0
3032	M	4	D	1	0	22.5591	2	0	0		0	0	0	0
3060	M	4	D	0	1	18.2491	4	2	2	2		1	0	0
3098	M	2	A	1	0	27.9277	1	0	0		0	0	0	0
3203	M	3	D	1	0	23.3143	2	0	0		0	0	0	0
3204	M	4	C	1	0	25.1086	1	0	0		0	0	2	2
3205	F	4	D	1	0	24.2185	2	1	1	1	1	0	1	2
3206	M	3	D	1	0	28.7679	2	0	0		1	0	0	2
3207	M	3	D	1	1	20.9709	2	1	1	2	1	0	2	5
3208	F	4	D	1	0	21.9321	2	1	1	0	0	0	0	8
3209	F	3	C	1	0	24.3461	1	1	1	0	0	0	0	3
3210	M	2	B	1	0	30.729	2	1	1	0	0	0	0	0
3211	M	2	D	0	0	21.9374	2	2	2	0	0	0	0	0
3212	M	4	C	0	0	30.3623	1	1	1	0	0	1	0	0
3213	M	3	D	1	1	21.0462	2	2	2	1	0	1	0	0
3214	F	3	D	1	1	18.1303	2	3	2	0	0	1	1	5
3215	F	3	D	1	0	54.1791	4	0	0	1		0	0	0
3216	F	2	D	0	0	29.4067	3	1	1	0	1	0	0	5
3218	F	2	C	1			1	2	2	0	0	0	0	4
3219	M	3	D	1	0	23.9574	2	1	1	0	0	0	0	4
3220	F	3	C	1	1	19.8505	1	1	1	0	0	0	0	3
3221	M	4	D	1	0	21.2163	2	1	1	0	0	0	0	2
3222	F	3	C	1	1	19.2899	0	0	0	0	0	0	0	0
3223	M	3	C	1	0	25.7306	1	0	0		0	0	0	3
3224	M	3	C	1	0	24.41	1	0	0		0	0	0	0
3225	M	3	C	1	0	21.1958	1	2	2	0	0	0	0	0
3226	M	3	D	1	0	27.1755	3	1	1	0	1	0	0	5
3227	M	4	C	1	1	17.5414	0	2	2	2		1	0	1
3228	F	3	D	1	0	27.4747	4	1	1	1	0	0	0	0
3229	F	3	D	1	0	29.2788	2	2	2	0	1	0	2	11
3231	M	3	D	1	0	33.0923	3	2	2	0	0	0	0	0
3232	M	3	D	1	0	26.9859	4	2	2	0	0	0	1	3
3233	M	3	D	1	0	23.9792	2	1	1	0	0	0	0	2
3234	F	2	A	1	1	20.9163	1	0	0		0	0	0	2
3235	F	3	D	1	0	24.5389	2	2	2	1	1	1	0	10
3237	F	3	D	1	0	30.8365	4	0	0		1	0	1	3
3239	M	3	C	1	0	31.3333	1	1	1	0	0	1	1	8
3240	F	3	D	1	1	20.015	2	1	1	0	0	0	0	0
3241	M	3	D	1	0	21.7221	3	1	1	0	0	0	0	0
3242	M	3	D	1	0	22.9805	4	0	0	0	0	1	1	2
3243	M	2	B	1	0	28.1527	2	0	0	0	0	0	0	2
3244	M	3	C	1	0	26.303	1	2	2	0	0	0	2	3
3245	M	3	D	1	1	19.4453	3	0	0		0	0	0	0
3246	F	3	C	1	0	35.6859	1	0	0		0	0	0	0
3247	M	3	C	1	1	20.6567	1	0	0		0	0	0	0
3248	M	4	D	1	0	29.091	3	0	0		0	0	0	0
3249	M	4	D	1	0	26.1878	4	5	2	0	1	1	0	0
3250	M	3	D	1	0	43.8813	2	0	0		1	0	0	0
3251	M	3	C	1	1	20.2701	1	1	1	2	0	1	2	4
3252	M	3	D	1	0	29.2114	2	2	2	1	0	0	1	3
3253	M	3	D	1	0	22.7191	2	0	0	0	0	0	2	4
3254	M	3	C	1	0	22.377	1	0	0			0	0	0
3255	M	3	D	1	0	26.748	2	4	2	0	0	0	0	0
3256	F	3	C	1	0	23.7037	1	0	0		0	0	0	0
3257	F	3	D	1	0	22.426	2	0	0		0	0	0	3
3258	M	3	D	1	1	19.2602	2	1	1	0	0	1	0	0
3259	M	3	D	1	1	18.8268	2	0	0	0	1	0	0	0
3261	F	2	B	1	0	28.8778	3	0	0		0	0	0	1
3262	F	2	A	1	0	26.083	0	1	1	0	0	0	0	0
3263	F	3	D	1	0	24.5682	2	3	2	0	0	0	0	10
3264	F	3	C	1	0	27.4575	0	0	0	0	0	0	0	6
3265	M	3	D	1	0	24.4767	2	0	0		0	0	0	0
3267	F	3	D	0	0	29.0952	2	1	1	0	0	0	0	2
3268	F	3	C	0	1	20.5326	1	0	0		0	0	0	0
3271	F	2	D	1	0	29.084	2	1	1	1	0	0	0	0
3272	F	3	C	1	0	39.2932	1	4	2	0	1	0	0	2
3273	F	2	A	1	0	22.0386	1	0	0		0	0	0	0
3274	M	4	D	1	0	23.1488	2	1	1	0	1	0	0	1
3275	M	3	C	1	0	25.7342	1	1	1	0	0	0	0	2
3276	F	2	B	1	1	19.7975	2	0	0		0	0	0	0
3277	M	2	D	1	0	31.6609	3	3	2	0	0	0	0	7
3278	M	2	D	1	1	19.5418	3	2	2	0	1	1	0	4
3279	F	3	D	1	1	17.9979	2	0	0		0	0	0	0
3280	M	2	A	1	0	25.4986	1	0	0	0	0	0	0	0
3281	M	3	D	1	0	25.0607	2	1	1	1	0	0	0	7
3283	M	3	C	1	0	27.3757	1	1	1	0	0	0	0	0
3284	M	2	C	1	0	28.8211	1	2	2	2	0	0	3	11
3285	M	2	A	1	0	24.0135	1	1	1	0	0	0	0	0
3286	M	2	B	1	1	17.0442	2	0	0		0	0	1	6
3288	M	3	D	1	0	27.2725	2	0	0		1	0	0	0
3289	F	2	A	1	0	27.831	1	0	0		0	0	0	2
3290	F	3	D	1	0	27.4948	2	0	0		0	0	0	0
3291	M	2	A	1	0	30.1714	0	0	0		1	0	0	0
3292	M	2	A	1	0	27.6964	1	0	0		0	0	0	0
3293	M	4	D	1	0	30.1292	4	3	2	1	1	1	0	0
3297	M	2	A	1	0	24.679	1	0	0		0	0	0	0
3298	M	2	B	1	0	28.5388	2	0	0		0	0	0	0
3299	M	2	A	1	0	36.688	1	1	1	0	0	0	0	0
3300	M	4	D	1	1	19.9264	3	2	2	2		0	6	8
3301	M	2	B	1	0	45.6198	2	1	1	0	0	0	0	1
3302	M	4	D	1	0	25.9532	3	4	2	1	0	0	0	11
3304	M	3	D	1	0	24.1009	2	1	1	0	0	0	0	5
3305	M	3	C	1	0	25.4533		0	0		0	0	1	1
3307	M	3	C	0	0	27.5161	1	0	0		0	0	0	0
3310	F	4	D	1	1	13.3868	4	2	2	2	1	1	0	3
3312	M	3	C	1	0	27.2311	0	3	2	0	0	1	4	11
3313	F	4	C	1	1	19.3056	1	2	2	0	0	1	0	0
3314	M	3	C	1	0	21.8369	0	0	0		0	1	0	0
3315	M	3	C	1	0	30.2185	1	1	1	0	0	0	0	2
3316	M	2	A	1	0	26.6603	1	0	0		0	0	1	2
3317	M	3	D	1	0	26.7206	2	1	1	0	0	0	0	2
3318	M	4	D	1	0	24.2084	2	0	0		1	1	0	0
3319	M	2	C	1	0	31.3349	0	2	2	0	0	0	0	5
3320	M	2	C	1	0	27.1046	1	2	2	0	0	0	0	3
3321	M	3	D	1	0	35.748	2	0	0		0	0	0	0
3322	M	2	B	1	0	26.2897	2	1	1	0	1	0	0	0
3323	F	3	D	1	0	30.1561	2	1	1	0	0	0	0	2
3324	F	2	B	1	0	27.6621	2	0	0		0	0	0	0
3325	F	2	D	1	0	28.6777	3	3	2	1	0	0	0	9
3327	M	2	B	1	1	20.5976	2	0	0		0	1	0	0
3329	M	3	D	1	0	24.6914	2	1	1	1	0	0	2	4
3330	F	3	D	1	1	19.1081	4	3	2	1	1	1	0	0
3331	M	2	A	1	0	28.3178	0	0	0		0	0	0	0
3332	M	3	C	1	0	25.2801	1	0	0		0	1	0	0
3334	M	3	C	1	0	25.0519	1	1	1	0	0	0	0	2
3335	M	2	A	1	0	23.6654	1	0	0	0	0	0	0	0
3337	M	2	A	1	0	26.3122	1	0	0		0	0	0	2
3338	F	3	D	1	0	39.6118	2	1	1	2		0	0	2
3339	M	3	D	1	0	28.7019	2	0	0		0	0	0	0
3340	M	2	D	1	0	38.5684	2	1	1	0	1	0	0	1
3341	F	2	B	1	0	45.9516	4	1	1	0	1	0	0	0
3342	F	3	C	1	1	17.8565	1	3	2	0	0	1	0	0
3343	M	2	A	0	0	26.3114	0	0	0	0	0	0	0	0
3344	F	2	A	1	0	22.5618	1	0	0			0	0	0
3345	F	3	D	1	0	25.6934	2	2	2	0	0	0	0	2
3347	M	2	A	1	0	26.2063	1	1	1	0	0	0	0	0
3348	M	3	D	1	0	24.4826	3	1	1	2	0	0	8	11
3349	M	3	C	1	0	26.7341	1	0	0		0	0	0	0
3350	F	2	B	1	0	24.2664	2	0	0	0	0	0	0	0
3351	F	3	C	1	0	28.578	1	1	1	0	0	0	0	2
3352	M	2	A	1	0	26.0417	0	0	0		0	0	0	0
3353	M	2	D	1	0	24.694	2	2	2	1	0	0	0	0
3355	M	4	C	1	0	39.6053	0	2	2	1	1	1	0	0
3357	F	2	A	1	0	27.4796	0	0	0		0	0	0	4
3358	F	2	B	1	0	28.2477	3	1	1	0	0	0	0	0
3360	F	2	A	1	0	25.9262	1	0	0		0	0	0	0
3361	F	2	A	1	1	20.6255	0	0	0		0	0	0	0
3362	M	4	C	1	0	25.8924	0	1	1	0	0	0	0	0
3363	M	2	A	1	0	23.4014	0	0	0		0	0	0	0
3364	F	2	A	1	0	25.0701	1	0	0		0	0	0	0
3365	M	2	A	1	0	30.7571	1	0	0		0	0	0	0
3366	F	2	D	1	0	22.53	2	2	2	0	0	0	1	5
3367	F	2	A	1	0	25.9314	1	0	0		0	0	0	1
3368	M	3	D	1	0	23.956	2	0	0		0	0	0	0
3369	M	3	D	1	0	24.8876	2	0	0		0	0	0	0
3370	M	2	A	1	1	20.1946	0	0	0	0	0	0	0	0
3371	F	2	C	1	0	23.1473	1	2	2	0	0	0	0	2
3372	F	3	C	1	0	23.744	1	1	1	0	0	0	0	0
3373	M	2	D	1	0	29.8312	2	1	1	1	0	1	1	2
3374	M	2	D	1	0	30.5708	2	1	1	0	0	0	0	0
3375	M	3	C	1	0	23.9792	0	1	1	0		0	0	3
3376	M	2	A	1	0	27.1431	1	0	0	0	0	0	0	0
3377	M	2	A	1	0	30.1887	0	0	0		0	0	0	0
3379	M	3	D	1	0	40.1104	3	0	0		1	1	0	0
3380	F	2	A	1	0	27.9571	0	1	1	0	0	0	1	4
3381	M	2	B	1	0	24.4898	2	0	0		0	0	0	0
3382	F	2	A	0	0	21.3785	1	0	0		0	0	0	0
3383	F	3	C	1	0	21.4109	1	3	2	1	0	0	0	5
3386	F	2	C	1	0	25.3966	1	0	0	1	0	0	0	0
3389	F	2	D	1	0	23.0029	2	8	2	6	1	1	0	0
3390	F	2	B	1	0	23.6946	2	0	0		0	0	0	1
3391	F	2	B	0	1	19.4671	2	1	1	0	0	0	0	0
3392	F	2	D	1	0	31.5886	3	0	0		1	0	0	0
3393	F	2	D	1	1	20.9625	2	1	1	0	0	0	0	6
3395	F	2	A	1	0	33.62	1	0	0		1	0	0	0
3396	M	2	B	1	0	29.2056	2	0	0		0	1	0	0
3398	M	2	A	1	0	22.0069	1	0	0		0	0	0	0
3399	F	2	A	1	0	32.45		0	0	0	0	0	0	2
3400	F	2	A	1	0	25.2305	1	0	0			0	0	0
3402	M	3	D	1	1	16.0302	3	0	0		0	1	1	1
3403	F	3	D	1	0	36.2497	4	1	1	1	1	1	0	0
3404	M	2	A	1	0	27.5298	0	0	0		0	0	0	0
3406	M	2	A	1	0	25.9314	1	0	0		0	0	0	0
3407	M	2	A	1	0	24.5829	0	0	0		0	0	0	0
3408	F	2	A	1	0	24.5339	1	0	0		0	0	0	0
3409	F	2	C	1	1	15.3693		0	0	0	1	1	0	0
3410	M	2	B	1	0	27.0799	3	0	0		0	0	0	0
3412	M	2	A	1	0	23.9233	1	1	1	0	0	0	0	2
3413	M	2	A	1	0	27.2377	0	0	0		0	0	0	0
3414	F	2	A	1	0	22.6118	1	0	0		0	0	0	0
3418	M	2	C	1	0	23.5021	0	1	1	0	0	0	0	4
3419	M	2	B	0	0	35.5031	2	0	0		0	0	0	0
3420	F	2	A	1	0	24.6021	0	0	0		0	0	0	0
3421	M	3	C	1	0	21.818	0	0	0		0	0	0	0
3422	M	2	A	1	0	26.31	0	0	0		0	0	0	0
3423	F	2	C	1	1	16.666	1	2	2	0	0	0	0	1
3424	M	2	A	1	0	25.0173	0	0	0		0	0	0	0
3425	M	3	C	1	0	22.6613	1	0	0		0	0	0	0
3426	M	2	B	1	0	32.699	4	1	1	0	0	0	0	0
3427	M	3	D	1	0	23.8062	2	1	1	0	0	0	0	2
3428	M	3	D	1	1	17.9637	2	1	1	0	0	0	0	0
3429	M	2	C	1	0	35.4389	1	2	2	0	0	0	2	12
3430	M	4	D	1	0	21.7967	2	3	2	3	0	0	4	13
3431	M	2	C	1	0	29.2593	1	1	1	0	0	0	0	2
3433	M	4	D	1	1	16.7588	3	2	2	0	0	0	0	12
3434	M	2	C	1	0	23.8399	1	4	2	0	0	0	1	14
3435	M	2	A	1	1	19.2424	1	0	0	0	0	1	0	0
3436	M	4	D	0	0	37.6595	2	0	0	1	1	0	0	0
3437	M	4	D	1	0	30.3802	3	1	1	1	0	0	1	4
3439	M	2	B	1	0	29.4808	2	0	0		1	0	0	0
3440	M	3	C	1	1	18.7572	1	2	2	0	0	0	0	0
3441	F	2	C	0	0	23.8804	1	1	1	0	0	0	0	0
3442	M	2	A	1	0	24.2769	1	1	1	0	0	0	0	0
3443	M	3	C	1	0	23.3143	1	0	0		0	0	0	0
3444	F	3	D	1	0	38.6719	2	0	0		1	0	1	2
3445	M	3	C	1	0	26.482	1	0	0		0	0	0	0
3447	F	2	C	1	0	26.2198	1	1	1	0	1	0	1	6
3448	M	2	D	1	0	23.5245	2	3	2	0	1	0	0	0
3451	M	2	A	1	1	20.9637	1	0	0		0	0	0	0
3452	M	2	A	1	0	27.0484	1	0	0		0	0	0	0
3454	M	2	A	1	0	26.5927	1	0	0			0	0	3
3456	F	2	A	0	0	27.4805	1	0	0		0	0	0	0
3457	F	2	A	1	1	19.3709	0	0	0	0	0	0	1	1
3458	F	2	A	1	1	20.0077	0	0	0		0	0	0	0
3459	M	2	A	1	0	25.3324	0	0	0		0	0	0	0
3461	F	3	D	1	0	21.8256	2	1	1	0	0	0	2	9
3462	M	3	C	1	0	24.6438	0	0	0		0	0	0	0
3466	M	2	D	1	0	31.4186	3	1	1	0	0	0	0	5
3467	M	2	C	1	0	26.7304	1	1	1	1	0	0	1	2
3469	F	2	A	1	0	25.5805	1	0	0		0	0	0	0
3470	M	2	A	1	0	26.8735	1	0	0	0	0	0	0	0
3471	M	3	C	1	0	26.4506	1	0	0		1	1	0	0
3473	F	2	A	0	0	22.4736	1	0	0	0	0	0	0	3
3474	M	2	B	1	0	27.4587	2	0	0		0	0	0	0
3475	M	2	A	1	0	31.7996	1	0	0		0	0	0	0
3476	M	2	C	1	0	26.3959	1	1	1	0	0	0	0	0
3477	F	2	A	1	0	25.5244	1	0	0		0	0	0	0
3478	M	2	B	1	0	27.3588	2	1	1	0	0	0	0	0
3479	M	2	C	1	1	18.9802	1	3	2	0	0	0	0	4
3480	F	2	A	1	0	36.1682	0	0	0	0	0	0	0	0
3481	M	2	A	1	0	25.0333	1	0	0		0	0	0	0
3482	M	2	A	1	1	18.5908		1	1	0		1	0	5
3483	M	3	C	1	0	25.9265		1	1	0	0	0	0	0
3484	F	2	C	1	1	15.7855		2	2	1	0	0	1	8
3485	M	2	A	1	0	25.374		0	0		0	0	0	0
3486	M	2	A	0	0	22.4303		0	0		0	0	0	0
3487	F	3	C	1	1	20.6094		4	2	3	1	0	0	0
3488	F	2	A	1	0	27.2553		1	1	0	0	0	0	0
3489	M	2	C	1	0	29.5659		1	1	1	0	0	1	2
3492	F	2	A	1	0	30.7787		1	1	0	0	0	0	0
3493	M	2	A	1	0	25.9167		0	0		0	0	0	0
3495	F	3	C	1	0	28.4083		0	0	0	1	1	3	4
3497	M	2	C	1	0	25.9592		2	2	0	0	0	0	0
3502	M	2	A	1	1	20.2625		0	0		0	0	0	0
3505	M	2	C	1	0	31.2803		1	1	1	0	0	0	0
3506	F	2	C	1	0	43.5168		1	1	0	0	0	0	3
3508	F	2	C	1	0	23.9293	0	1	1	0	0	0	0	2
3509	F	2	A	1	0	29.2041	0	0	0		0	0	0	0
3513	F	2	C	1	1	17.1302		1	1	0	1	0	0	7
3517	M	2	A	1	0	25.8612		0	0		0	0	0	0
3523	M	4	C	1	0	21.1171		2	2	1	0	0	0	2
3524	M	2	C	1	0	33.8338		1	1	1	0	0	1	1
3525	M	2	A	1	0	25.2276		0	0		0	0	0	0
3527	F	3	C	1	1	20.2115		0	0		1	0	0	0
3528	F	3	C	1	0	27.1066	1	1	1	0	0	0	0	7
3535	M	2	B	1	0	23.9136	4	0	0		1	1	4	4
3536	M	2	A	1	0	28.9338	0	0	0		0	0	0	0
3538	F	2	A	1	1	20.6795	1	1	1	0	0	0	0	0
3539	F	2	B	1	0	24.6875	2	0	0	0	0	0	1	2
3540	F	2	A	1	1	20.0108	1	2	2	0	0	0	0	0
3541	M	4	C	1	0	25.5993	1	9	2	9	1	1	0	0
3543	F	3	D	1	0	30.2072	3	0	0		0	0	0	0
3547	M	2	A	0	0	26.765	1	1	1	0	0	0	0	0
3548	F	3	C	1	0	26.4218	1	1	1	0	0	0	0	3
3549	M	3	D	1	0	28.7356	2	0	0	0	0	0	1	3
3552	M	4	D	1	0	24.8522	3	3	2	2	1	0	2	18
3556	M	3	C	1	0	26.8002	1	1	1	0	0	0	0	1
3557	M	3	C	1	0	24.9022	1	0	0		1	0	1	2
3558	M	3	C	0	0	23.3449	1	0	0		0	0	0	0
3560	M	3	C	1	1	20.3607	1	0	0		1	0	0	0
3561	F	3	D	1	0	24.2112	4	0	0	0	0	0	1	5
3563	M	4	D	1	1	20.4608	3	1	1	2	1	0	3	8
3564	F	3	D	1	0	32.3183	3	0	0		0	0	0	0
3567	F	3	D	1	0	28.9441	2	1	1	0	0	0	0	7
3568	F	4	D	1	1	14.9478	3	1	1	1	0	0	5	6
3569	M	3	D	1	0	26.8372	2	0	0		1	0	0	0
3572	F	3	C	1	0	27.9202	1	1	1	0	1	0	0	2
3573	M	3	C	0	0	25.8673	0	1	1	0	0	0	0	0
3574	M	4	D	1	1	19.5925	4	3	2	4		1	0	0
3579	M	3	D	1	0	23.845	2	0	0	0	0	0	0	1
3580	M	4	D	1	1	17.54	3	2	2	1	1	1	0	0
3581	F	4	D	1	0	27.7016	2	0	0		1	0	1	4
3583	M	3	D	1	0	24.942	2	0	0		0	0	0	0
3585	M	3	C	1	0	27.2985	1	1	1	0	0	0	0	0
3588	F	3	C	1	0	22.5602	1	2	2	0	0	0	0	0
3589	M	3	D	1	0	26.866	3	0	0	1	1	0	2	3
3590	F	3	D	1	1	15.3168	4	0	0		1	1	0	0
3596	M	3	C	1	1	19.3474	1	3	2	0	0	0	0	11
3597	M	3	D	1	0	25.0776	2	0	0		0	0	0	0
3599	M	3	C	1	0	28.049	1	0	0		0	0	0	0
3600	M	3	C	1	0	25.0473		0	0	1	0	0	0	0
3601	M	4	D	0	0	24.8382	2	1	1	0	0	0	0	0
3602	M	3	C	1	1	16.8602	1	0	0	0	0	1	0	0
3603	F	3	D	1	0	36.4719	4	1	1	3		1	0	0
3604	F	3	D	1	0	35.7595	2	0	0	0	1	1	0	0
3606	M	3	C	1	0	28.0277	1	0	0		0	0	0	0
3607	F	3	C	0	1	15.1575	0	0	0		0	0	0	0
3608	F	3	D	1	1	20.8122	3	1	1	1	0	0	2	9
3609	M	4	D	1	0	24.5869	4	3	2	1	1	0	0	2
3611	F	3	D	1	1	20.2755	2	1	1	0	0	0	0	3
3612	M	3	C	1	0	28.5773	0	0	0		0	0	0	0
3613	M	3	C	1	1	17.4621	0	1	1	0	0	0	0	0
3614	M	3	D	1	0	23.4248	2	0	0		0	0	0	0
3615	M	3	C	1	1	16.4894	1	0	0	1		0	0	0
3617	M	3	D	1	0	24.4476	2	4	2	0	0	0	0	4
3618	M	4	D	1	0	21.7547	4	1	1	0	0	0	1	5
3619	F	3	C	1	0	26.5798	0	0	0	0	0	0	0	0
3620	M	4	D	1	0	23.3242	2	3	2	3		1	0	0
3621	F	3	D	1	1	18.0488	4	1	1	0	0	0	4	7
3622	M	3	D	1	0	27.7771	2	0	0	2	0	0	8	11
3623	F	2	B	1	0	25.2596	2	1	1	0	1	0	0	0
3625	F	2	D	1	0	23.3747	2	0	0	0	0	0	0	0
3626	M	2	A	1	0	26.0872	0	0	0		0	0	0	0
3627	M	2	A	0	1	18.9732	0	0	0		0	0	0	0
3628	F	2	A	1	0	27.198	0	0	0		0	0	0	0
3630	F	2	A	1	1	18.2925	0	0	0	0	0	0	0	0
3631	F	2	A	1	1	19.8757		0	0		0	0	0	0
3632	M	3	C	1	1	16.4227	1	0	0	1	0	0	0	4
3633	M	3	C	1	0	27.7447	1	1	1	0	0	0	0	0
3634	F	2	D	1	0	34.0407	4	0	0	0	0	0	0	0
3635	F	3	D	1	1	20.961	3	1	1	0		0	0	1
3636	F	2	C	1	1	19.6587	1	1	1	0	0	0	0	3
3639	M	3	C	1	0	27.49	1	1	1	0	0	1	0	5
3642	F	2	A	1	0	24.6936	1	1	1	0	0	0	0	0
3643	M	4	D	0	0	29.7816	2	1	1	1	0	0	0	0
3644	M	3	C	1	0	24.9359	1	0	0		0	0	0	0
3645	M	2	B	1	0	27.465	2	0	0		0	0	0	0
3646	F	2	A	0	0	23.0732	0	1	1	0	0	0	0	0
3647	F	3	D	1	0	21.7453	4	1	1	1	1	1	0	4
3649	M	2	A	1	0	26.1796	0	0	0		0	0	0	0
3650	M	2	A	1	0	21.9646	1	0	0		0	0	0	0
3651	M	3	C	1	0	22.498	1	0	0			0	0	0
3652	F	3	C	0	0	28.2699	1	0	0	0	0	0	0	0
3654	F	3	D	1	0	21.4425	4	2	2	0		0	0	2
3656	M	4	D	1	1	20.6531	3	0	0		0	0	0	0
3657	F	2	A	1	0	26.0318	0	0	0		0	0	0	0
3658	F	2	A	1	0	21.98	0	1	1	0	1	0	0	0
3659	M	2	A	1	0	24.5902	0	0	0		0	0	0	0
3660	M	3	D	1	0	28.6076	2	1	1	0	0	0	0	0
3661	F	3	D	1	0	27.5413	2	0	0		0	0	0	2
3662	M	2	A	1	0	26.3687	1	0	0	0	0	0	0	0
3663	M	2	C	1	0	28.487	0	1	1	0	0	0	0	0
3664	F	2	A	1	0	22.2908	1	0	0	0	0	0	0	0
3666	F	2	D	1	0	37.3988	2	2	2	0	1	0	0	1
3667	M	2	B	1	0	36.4134	2	1	1	0	1	0	1	1
3669	F	3	C	1	0	21.3399	1	0	0	0	0	0	0	0
3670	F	2	A	1	1	18.9532		0	0	0	0	0	0	0
3672	M	2	A	1	1	20.0725		0	0		0	0	0	0
3673	F	2	D	0	0	25.7694	3	1	1	0	0	0	0	1
3675	M	2	B	1	0	34.1354	2	0	0	0	1	1	0	0
3676	F	3	C	1	0	24.5905	1	2	2	0		0	0	5
3677	M	2	A	1	0	27.301	0	0	0		0	1	0	0
3678	F	3	D	1	1	20.8331	2	1	1	1	0	0	1	2
3680	M	3	D	1	0	37.9235	2	0	0		1	1	0	0
3681	F	2	A	0	0	29.4799	1	1	1	0	0	0	0	0
3682	F	4	D	1	0	29.7592	2		2	1	1	0	0	8
3685	M	3	C	1	0	23.3644	1	1	1	0	0	0	0	0
3686	M	2	B	1	1		2	1	1	0	0	0	0	0
